# Supplementary material for: 1-(3-Oxo-3-phenyl­prop­yl)piperidinium chloride
Source: Acta Crystallogr Sect E Struct Rep Online. 2013 Nov 6;69(Pt 12):o1748. doi: 10.1107/S1600536813029887 (PMC3885028; doi:10.1107/S1600536813029887)
Supplement: Supplementary file 1 [file e-69-o1748-sup1.cif]

##############################################################################
#                                                                            #
# This CIF contains the data in a paper accepted for publication in          #
# Acta Crystallographica Section E. It conforms to the requirements of       #
# Notes for Authors for Acta Crystallographica Section E, and has been       #
# peer reviewed under the auspices of the IUCr Commission on Journals.       #
#                                                                            #
# Full details of the Crystallographic Information File format               #
# are given in the paper "The Crystallographic Information File (CIF):       #
# a New Standard Archive File for Crystallography" by S. R. Hall, F. H.      #
# Allen and I. D. Brown [Acta Cryst. (1991), A47, 655-685].                  #
#                                                                            #
# The current version of the core CIF dictionary is obtainable from          #
# ftp://ftp.iucr.org/pub/cif_core.dic.                                       #
#                                                                            #
# Software is freely available for graphical display of the structure(s)     #
# in this CIF. For information consult the CIF software page                 #
# http://www.iucr.org/resources/cif/software.                                #
#                                                                            #
# This file may be used for bona fide research purposes within the           #
# scientific community so long as proper attribution is given to the journal # 
# article from which it was obtained.                                        #
#                                                                            #
##############################################################################
data_global
_audit_creation_method     'PLATON <TABLE ACC> option'
_journal_date_recd_electronic     2013-10-28
_journal_date_accepted     2013-10-31
_journal_name_full     'Acta Crystallographica, Section E'
_journal_year     2013
_journal_volume     69
_journal_issue     12
_journal_page_first     o1748
_journal_page_last     o1748
_journal_paper_category     QO
_journal_paper_doi     10.1107/S1600536813029887
_journal_coeditor_code     XU5748
_publ_contact_author_name     'Dr. Nagendra, P.'
_publ_contact_author_address
;
Department of Chemistry,
BET Academy of Higher Education,
Bharathi College, Bharthi Nagara,
Mandya 571 422,
India
;
_publ_contact_author_email     'nagendra088@yahoo.co.in'
_publ_contact_author_fax     ?
_publ_contact_author_phone     '+91-9980566834'
_publ_section_title
;
1-(3-Oxo-3-phenylpropyl)piperidinium chloride
;
loop_
    _publ_author_name
    _publ_author_address
    'Venkatramu Anuradha'
;
Department of Physics,
Dr M. G. R. Educational and Research Institute
Maduravoyal, Chennai, India
;
    'Madan Kumar, S.'
;
Department of Studies in Physics,
University of Mysore,
Manasagangotri,
Mysore 570 006, India
;
    'Siddaraju, B. P.'
;
Department of Chemistry,
BET Academy of Higher Education,
Bharathi College, Bharthi Nagara,
Mandya 571 422, India
;
    'Lokanath, N. K.'
;
Department of Studies in Physics,
University of Mysore,
Manasagangotri,
Mysore 570 006, India
;
    'Nagendra, P.'
;
Department of Chemistry,
BET Academy of Higher Education,
Bharathi College, Bharthi Nagara,
Mandya 571 422, India
;
data_I
_database_code_depnum_ccdc_archive     'CCDC 969672'
_chemical_name_systematic
;
1-(3-Oxo-3-phenylpropyl)piperidinium chloride
;
_chemical_formula_moiety     'C14 H20 N O +, Cl -'
_chemical_formula_sum     'C14 H20 Cl N O'
_chemical_formula_iupac     'C14 H20 N O +, Cl -'
_chemical_formula_weight     253.76
_symmetry_cell_setting     monoclinic
_symmetry_space_group_name_H-M     'P 21/c'
_symmetry_space_group_name_Hall     '-P 2ybc'
loop_
    _symmetry_equiv_pos_site_id
    _symmetry_equiv_pos_as_xyz
    1 x,y,z
    2 -x,1/2+y,1/2-z
    3 -x,-y,-z
    4 x,1/2-y,1/2+z
_cell_length_a     11.2936(13)
_cell_length_b     12.0531(15)
_cell_length_c     10.9650(13)
_cell_angle_alpha     90
_cell_angle_beta     112.971(5)
_cell_angle_gamma     90
_cell_volume     1374.2(3)
_cell_formula_units_Z     4
_cell_measurement_reflns_used     2217
_cell_measurement_theta_min     4.3
_cell_measurement_theta_max     64.4
_cell_measurement_temperature     296
_cell_special_details
;
;
_exptl_crystal_description     'block'
_exptl_crystal_colour     'colourless'
_exptl_crystal_size_max     0.230
_exptl_crystal_size_mid     0.220
_exptl_crystal_size_min     0.210
_exptl_crystal_size_rad     ?
_exptl_crystal_density_diffrn     1.227
_exptl_crystal_density_meas     ?
_exptl_crystal_density_method     'Not Measured'
_exptl_crystal_F_000     544
_exptl_absorpt_coefficient_mu     2.325
_exptl_absorpt_correction_type     multi-scan
_exptl_absorpt_process_details     '(SADABS; Bruker, 2013)'
_exptl_absorpt_correction_T_min     0.558
_exptl_absorpt_correction_T_max     0.614
_exptl_special_details
;
;
_diffrn_ambient_temperature     296
_diffrn_radiation_type     'CuK\a'
_diffrn_radiation_wavelength     1.54178
_diffrn_radiation_source     'Bruker MicroStar microfocus rotating anode'
_diffrn_radiation_monochromator     'Helios multilayer optics'
_diffrn_measurement_device_type     'Bruker X8 Proteum'
_diffrn_measurement_method     '\f and \w scans'
_diffrn_detector_area_resol_mean     10.7
_diffrn_reflns_number     7001
_diffrn_reflns_av_R_equivalents     0.0573
_diffrn_reflns_av_sigmaI/netI     ?
_diffrn_reflns_theta_min     4.25
_diffrn_reflns_theta_max     64.35
_diffrn_reflns_theta_full     67.68
_diffrn_measured_fraction_theta_max     0.963
_diffrn_measured_fraction_theta_full     0.890
_diffrn_reflns_limit_h_min     -13
_diffrn_reflns_limit_h_max     12
_diffrn_reflns_limit_k_min     -10
_diffrn_reflns_limit_k_max     14
_diffrn_reflns_limit_l_min     -10
_diffrn_reflns_limit_l_max     12
_diffrn_reflns_reduction_process
;
;
_refine_special_details
;
Refinement on <i>F</i>^2^ for ALL reflections except those flagged by the user
for potential systematic errors. Weighted <i>R</i>-factors <i>wR</i> and all
goodnesses of fit <i>S</i> are based on <i>F</i>^2^, conventional
<i>R</i>-factors <i>R</i> are based on <i>F</i>, with <i>F</i> set to zero for
negative <i>F</i>^2^. The observed criterion of <i>F</i>^2^ > \s(<i>F</i>^2^)
is used only for calculating -<i>R</i>-factor-obs <i>etc</i>. and is not
relevant to the choice of reflections for refinement. <i>R</i>-factors based
on <i>F</i>^2^ are statistically about twice as large as those based on
<i>F</i>, and <i>R</i>-factors based on ALL data will be even larger.
;
_reflns_number_total     2217
_reflns_number_gt     1833
_reflns_threshold_expression     I>2\s(I)
_refine_ls_structure_factor_coef     Fsqd
_refine_ls_matrix_type     full
_refine_ls_R_factor_all     0.0953
_refine_ls_R_factor_gt     0.0521
_refine_ls_wR_factor_gt     0.1225
_refine_ls_wR_factor_ref     0.1301
_refine_ls_goodness_of_fit_ref     1.087
_refine_ls_restrained_S_all     1.087
_refine_ls_number_reflns     2217
_refine_ls_number_parameters     159
_refine_ls_number_restraints     0
_refine_ls_number_constraints     ?
_refine_ls_hydrogen_treatment     mixed
_refine_ls_weighting_scheme     calc
_refine_ls_weighting_details
              'W=1/[\S^2^(FO^2^)+(0.0762P)^2^+0.2853P] where P=(FO^2^+2FC^2^)/3'
_atom_sites_solution_hydrogens     geom
_atom_sites_solution_primary     ?
_atom_sites_solution_secondary     ?
_refine_ls_shift/su_max     0.000
_refine_ls_shift/su_mean     0.000
_refine_diff_density_max     0.305
_refine_diff_density_min     -0.498
_refine_ls_extinction_method     'SHELXL97 (Sheldrick, 2008)'
_refine_ls_extinction_coef     0.173(7)
_refine_ls_extinction_expression
                                  'FC^*^=KFC[1+0.001XFC^2^\L^3^/SIN(2\Q)]^-1/4^'
loop_
    _atom_type_symbol
    _atom_type_description
    _atom_type_scat_dispersion_real
    _atom_type_scat_dispersion_imag
    _atom_type_scat_source
    O O 0.0492 0.0322 'International Tables Vol C Tables 4.2.6.8 and 6.1.1.4'
    N N 0.0311 0.0180 'International Tables Vol C Tables 4.2.6.8 and 6.1.1.4'
    Cl Cl 0.3639 0.7018 'International Tables Vol C Tables 4.2.6.8 and 6.1.1.4'
    H H 0.0000 0.0000 'International Tables Vol C Tables 4.2.6.8 and 6.1.1.4'
    C C 0.0181 0.0091 'International Tables Vol C Tables 4.2.6.8 and 6.1.1.4'
_computing_data_collection     'APEX2 (Bruker, 2013)'
_computing_cell_refinement     'SAINT (Bruker, 2013)'
_computing_data_reduction     'SAINT (Bruker, 2013)'
_computing_structure_solution     'SHELXS97 (Sheldrick, 2008)'
_computing_structure_refinement     'SHELXL97 (Sheldrick, 2008)'
_computing_molecular_graphics     'Mercury (Macrae <i>et al.</i>, 2008)'
_computing_publication_material     'Mercury (Macrae <i>et al.</i>, 2008)'
loop_
    _atom_site_type_symbol
    _atom_site_label
    _atom_site_fract_x
    _atom_site_fract_y
    _atom_site_fract_z
    _atom_site_U_iso_or_equiv
    _atom_site_thermal_displace_type
    _atom_site_calc_flag
    _atom_site_refinement_flags
    _atom_site_occupancy
    O O1 -0.28618(16) 0.3894(2) -0.17351(15) 0.0736(8) Uani . . 1.000
    N N1 0.05732(13) 0.45578(15) -0.22047(13) 0.0286(5) Uani . . 1.000
    C C1 -0.43665(19) 0.3624(2) -0.5286(2) 0.0438(7) Uani . . 1.000
    C C2 -0.5574(2) 0.3438(2) -0.6274(2) 0.0533(8) Uani . . 1.000
    C C3 -0.6620(2) 0.3275(2) -0.5943(3) 0.0592(9) Uani . . 1.000
    C C4 -0.6478(2) 0.3307(2) -0.4642(3) 0.0586(9) Uani . . 1.000
    C C5 -0.5288(2) 0.3513(2) -0.3656(2) 0.0464(8) Uani . . 1.000
    C C6 -0.42153(17) 0.36703(19) -0.39763(18) 0.0353(6) Uani . . 1.000
    C C7 -0.29561(18) 0.3890(2) -0.28717(18) 0.0381(7) Uani . . 1.000
    C C8 -0.17901(16) 0.41077(19) -0.31941(17) 0.0353(6) Uani . . 1.000
    C C9 -0.06310(17) 0.44018(19) -0.19508(17) 0.0344(6) Uani . . 1.000
    C C10 0.05276(19) 0.55864(19) -0.29863(19) 0.0378(6) Uani . . 1.000
    C C11 0.1784(2) 0.5746(2) -0.3175(2) 0.0457(8) Uani . . 1.000
    C C12 0.2928(2) 0.5773(2) -0.1862(2) 0.0521(8) Uani . . 1.000
    C C13 0.29567(18) 0.4721(2) -0.1097(2) 0.0500(8) Uani . . 1.000
    C C14 0.17059(17) 0.4572(2) -0.09057(18) 0.0404(7) Uani . . 1.000
    Cl Cl1 0.05845(4) 0.24029(5) 0.09932(4) 0.0406(2) Uani . . 1.000
    H H1 -0.36580 0.37180 -0.55080 0.0530 Uiso calc . 1.000
    H H2 -0.56760 0.34230 -0.71580 0.0640 Uiso calc . 1.000
    H H3 -0.74260 0.31430 -0.66040 0.0710 Uiso calc . 1.000
    H H4 -0.71860 0.31900 -0.44240 0.0700 Uiso calc . 1.000
    H H5 -0.51980 0.35480 -0.27770 0.0560 Uiso calc . 1.000
    H H8A -0.19730 0.47130 -0.38240 0.0420 Uiso calc . 1.000
    H H8B -0.16000 0.34530 -0.35990 0.0420 Uiso calc . 1.000
    H H9A -0.08110 0.50800 -0.15790 0.0410 Uiso calc . 1.000
    H H9B -0.04900 0.38170 -0.13020 0.0410 Uiso calc . 1.000
    H H10A 0.03750 0.62240 -0.25280 0.0450 Uiso calc . 1.000
    H H10B -0.01790 0.55340 -0.38450 0.0450 Uiso calc . 1.000
    H H11 0.066(2) 0.393(2) -0.268(2) 0.041(6) Uiso . . 1.000
    H H11A 0.18900 0.51460 -0.37120 0.0550 Uiso calc . 1.000
    H H11B 0.17470 0.64360 -0.36440 0.0550 Uiso calc . 1.000
    H H12A 0.37160 0.58350 -0.20140 0.0620 Uiso calc . 1.000
    H H12B 0.28670 0.64120 -0.13530 0.0620 Uiso calc . 1.000
    H H13A 0.36670 0.47550 -0.02390 0.0600 Uiso calc . 1.000
    H H13B 0.30930 0.40890 -0.15740 0.0600 Uiso calc . 1.000
    H H14A 0.17360 0.38800 -0.04420 0.0480 Uiso calc . 1.000
    H H14B 0.16080 0.51720 -0.03640 0.0480 Uiso calc . 1.000
loop_
    _atom_site_aniso_label
    _atom_site_aniso_U_11
    _atom_site_aniso_U_22
    _atom_site_aniso_U_33
    _atom_site_aniso_U_12
    _atom_site_aniso_U_13
    _atom_site_aniso_U_23
    O1 0.0501(9) 0.138(2) 0.0387(8) -0.0265(11) 0.0239(7) -0.0115(10)
    N1 0.0294(8) 0.0315(10) 0.0248(7) -0.0022(6) 0.0104(6) -0.0011(7)
    C1 0.0371(10) 0.0478(15) 0.0450(11) -0.0014(9) 0.0144(8) -0.0064(10)
    C2 0.0506(13) 0.0500(17) 0.0470(11) -0.0009(11) 0.0057(9) -0.0092(12)
    C3 0.0373(11) 0.0412(16) 0.0810(17) -0.0043(10) 0.0034(11) -0.0122(13)
    C4 0.0343(11) 0.0499(17) 0.0903(18) -0.0076(11) 0.0230(11) -0.0031(15)
    C5 0.0403(11) 0.0440(15) 0.0596(13) -0.0058(10) 0.0245(9) -0.0010(11)
    C6 0.0337(10) 0.0307(12) 0.0427(11) 0.0001(8) 0.0163(8) -0.0014(9)
    C7 0.0355(10) 0.0450(14) 0.0365(10) -0.0033(9) 0.0171(8) -0.0022(10)
    C8 0.0311(9) 0.0435(14) 0.0329(9) 0.0010(8) 0.0144(7) 0.0013(9)
    C9 0.0324(9) 0.0444(13) 0.0293(9) -0.0020(8) 0.0153(7) 0.0007(9)
    C10 0.0408(10) 0.0381(13) 0.0369(10) 0.0035(9) 0.0177(8) 0.0087(9)
    C11 0.0490(12) 0.0481(16) 0.0450(11) -0.0047(10) 0.0239(9) 0.0090(11)
    C12 0.0430(12) 0.0569(18) 0.0565(13) -0.0150(11) 0.0197(10) 0.0001(12)
    C13 0.0321(10) 0.0650(18) 0.0467(11) -0.0061(10) 0.0086(8) 0.0066(11)
    C14 0.0349(10) 0.0547(15) 0.0263(9) -0.0078(9) 0.0063(7) 0.0054(9)
    Cl1 0.0444(4) 0.0417(4) 0.0369(4) -0.0004(2) 0.0171(2) 0.0073(2)
_geom_special_details
;
Bond distances, angles <i>etc</i>. have been calculated using the rounded
fractional coordinates. All su's are estimated from the variances of the
(full) variance-covariance matrix. The cell e.s.d.'s are taken into account in
the estimation of distances, angles and torsion angles
;
loop_
    _geom_bond_atom_site_label_1
    _geom_bond_atom_site_label_2
    _geom_bond_site_symmetry_1
    _geom_bond_site_symmetry_2
    _geom_bond_distance
    _geom_bond_publ_flag
    O1 C7 . . 1.209(2) no
    N1 C9 . . 1.503(3) no
    N1 C10 . . 1.497(3) no
    N1 C14 . . 1.498(2) no
    N1 H11 . . 0.95(2) no
    C1 C6 . . 1.380(3) no
    C1 C2 . . 1.389(3) no
    C2 C3 . . 1.379(4) no
    C3 C4 . . 1.373(4) no
    C4 C5 . . 1.379(4) no
    C5 C6 . . 1.400(3) no
    C6 C7 . . 1.488(3) no
    C7 C8 . . 1.514(3) no
    C8 C9 . . 1.518(3) no
    C10 C11 . . 1.524(3) no
    C11 C12 . . 1.514(3) no
    C12 C13 . . 1.514(3) no
    C13 C14 . . 1.518(3) no
    C1 H1 . . 0.9300 no
    C2 H2 . . 0.9300 no
    C3 H3 . . 0.9300 no
    C4 H4 . . 0.9300 no
    C5 H5 . . 0.9300 no
    C8 H8A . . 0.9700 no
    C8 H8B . . 0.9700 no
    C9 H9A . . 0.9700 no
    C9 H9B . . 0.9700 no
    C10 H10A . . 0.9700 no
    C10 H10B . . 0.9700 no
    C11 H11A . . 0.9700 no
    C11 H11B . . 0.9700 no
    C12 H12A . . 0.9700 no
    C12 H12B . . 0.9700 no
    C13 H13A . . 0.9700 no
    C13 H13B . . 0.9700 no
    C14 H14A . . 0.9700 no
    C14 H14B . . 0.9700 no
loop_
    _geom_angle_atom_site_label_1
    _geom_angle_atom_site_label_2
    _geom_angle_atom_site_label_3
    _geom_angle_site_symmetry_1
    _geom_angle_site_symmetry_2
    _geom_angle_site_symmetry_3
    _geom_angle
    _geom_angle_publ_flag
    C9 N1 C10 . . . 112.23(16) no
    C9 N1 C14 . . . 108.91(13) no
    C10 N1 C14 . . . 111.15(16) no
    C9 N1 H11 . . . 107.3(15) no
    C10 N1 H11 . . . 109.6(14) no
    C14 N1 H11 . . . 107.4(13) no
    C2 C1 C6 . . . 120.2(2) no
    C1 C2 C3 . . . 119.9(2) no
    C2 C3 C4 . . . 120.3(2) no
    C3 C4 C5 . . . 120.2(2) no
    C4 C5 C6 . . . 120.1(2) no
    C5 C6 C7 . . . 117.75(17) no
    C1 C6 C7 . . . 123.03(19) no
    C1 C6 C5 . . . 119.22(19) no
    O1 C7 C6 . . . 120.8(2) no
    O1 C7 C8 . . . 120.36(19) no
    C6 C7 C8 . . . 118.87(16) no
    C7 C8 C9 . . . 110.77(15) no
    N1 C9 C8 . . . 112.86(14) no
    N1 C10 C11 . . . 110.89(18) no
    C10 C11 C12 . . . 111.59(17) no
    C11 C12 C13 . . . 109.56(19) no
    C12 C13 C14 . . . 110.85(19) no
    N1 C14 C13 . . . 111.44(15) no
    C2 C1 H1 . . . 120.00 no
    C6 C1 H1 . . . 120.00 no
    C1 C2 H2 . . . 120.00 no
    C3 C2 H2 . . . 120.00 no
    C2 C3 H3 . . . 120.00 no
    C4 C3 H3 . . . 120.00 no
    C3 C4 H4 . . . 120.00 no
    C5 C4 H4 . . . 120.00 no
    C4 C5 H5 . . . 120.00 no
    C6 C5 H5 . . . 120.00 no
    C7 C8 H8A . . . 110.00 no
    C7 C8 H8B . . . 110.00 no
    C9 C8 H8A . . . 109.00 no
    C9 C8 H8B . . . 109.00 no
    H8A C8 H8B . . . 108.00 no
    N1 C9 H9A . . . 109.00 no
    N1 C9 H9B . . . 109.00 no
    C8 C9 H9A . . . 109.00 no
    C8 C9 H9B . . . 109.00 no
    H9A C9 H9B . . . 108.00 no
    N1 C10 H10A . . . 109.00 no
    N1 C10 H10B . . . 109.00 no
    C11 C10 H10A . . . 109.00 no
    C11 C10 H10B . . . 109.00 no
    H10A C10 H10B . . . 108.00 no
    C10 C11 H11A . . . 109.00 no
    C10 C11 H11B . . . 109.00 no
    C12 C11 H11A . . . 109.00 no
    C12 C11 H11B . . . 109.00 no
    H11A C11 H11B . . . 108.00 no
    C11 C12 H12A . . . 110.00 no
    C11 C12 H12B . . . 110.00 no
    C13 C12 H12A . . . 110.00 no
    C13 C12 H12B . . . 110.00 no
    H12A C12 H12B . . . 108.00 no
    C12 C13 H13A . . . 109.00 no
    C12 C13 H13B . . . 109.00 no
    C14 C13 H13A . . . 109.00 no
    C14 C13 H13B . . . 110.00 no
    H13A C13 H13B . . . 108.00 no
    N1 C14 H14A . . . 109.00 no
    N1 C14 H14B . . . 109.00 no
    C13 C14 H14A . . . 109.00 no
    C13 C14 H14B . . . 109.00 no
    H14A C14 H14B . . . 108.00 no
loop_
    _geom_torsion_atom_site_label_1
    _geom_torsion_atom_site_label_2
    _geom_torsion_atom_site_label_3
    _geom_torsion_atom_site_label_4
    _geom_torsion_site_symmetry_1
    _geom_torsion_site_symmetry_2
    _geom_torsion_site_symmetry_3
    _geom_torsion_site_symmetry_4
    _geom_torsion
    _geom_torsion_publ_flag
    C10 N1 C9 C8 . . . . 69.9(2) no
    C14 N1 C9 C8 . . . . -166.55(18) no
    C9 N1 C10 C11 . . . . 177.56(15) no
    C14 N1 C10 C11 . . . . 55.3(2) no
    C9 N1 C14 C13 . . . . 179.67(18) no
    C10 N1 C14 C13 . . . . -56.2(2) no
    C6 C1 C2 C3 . . . . -1.4(4) no
    C2 C1 C6 C5 . . . . 0.9(4) no
    C2 C1 C6 C7 . . . . -178.7(2) no
    C1 C2 C3 C4 . . . . 0.7(4) no
    C2 C3 C4 C5 . . . . 0.6(4) no
    C3 C4 C5 C6 . . . . -1.2(4) no
    C4 C5 C6 C1 . . . . 0.4(4) no
    C4 C5 C6 C7 . . . . 180.0(2) no
    C1 C6 C7 O1 . . . . -178.0(2) no
    C1 C6 C7 C8 . . . . 1.9(3) no
    C5 C6 C7 O1 . . . . 2.4(4) no
    C5 C6 C7 C8 . . . . -177.6(2) no
    O1 C7 C8 C9 . . . . -4.6(3) no
    C6 C7 C8 C9 . . . . 175.5(2) no
    C7 C8 C9 N1 . . . . 176.49(18) no
    N1 C10 C11 C12 . . . . -56.2(2) no
    C10 C11 C12 C13 . . . . 56.4(2) no
    C11 C12 C13 C14 . . . . -56.6(2) no
    C12 C13 C14 N1 . . . . 57.1(2) no
loop_
    _geom_hbond_atom_site_label_D
    _geom_hbond_atom_site_label_H
    _geom_hbond_atom_site_label_A
    _geom_hbond_site_symmetry_A
    _geom_hbond_distance_DH
    _geom_hbond_distance_HA
    _geom_hbond_distance_DA
    _geom_hbond_angle_DHA
    _geom_hbond_publ_flag
    N1 H11 Cl1 4_554 0.95(2) 2.15(2) 3.0837(18) 171(2) yes
    C4 H4 Cl1 4_454 0.93 2.82 3.745(3) 172 yes
    C14 H14B O1 3_565 0.97 2.45 3.249(3) 139 yes
_iucr_refine_instructions_details
;
TITL NKL_NAGENDRA_1_RECOLLECT in P2(1)/c
CELL 1.54178 11.2936 12.0531 10.9650 90.000 112.971 90.000
ZERR 4.00 0.0013 0.0015 0.0013 0.000 0.005 0.000
LATT 1
SYMM -x, y+1/2, -z+1/2
SFAC  C   N   CL  O   H
UNIT   56    4   4   4  80
L.S. 14
BOND $H
ACTA
TEMP 23.0
ACTA
SIZE 0.23 0.21 0.22
FMAP 2
PLAN 20
WGHT    0.076200    0.285300
EXTI    0.172990
FVAR       1.51659
MOLE   1
CL1   3    0.058450    0.240294    0.099323    11.00000    0.04444    0.04174 =
         0.03694    0.00730    0.01707   -0.00036
N1    2    0.057321    0.455780   -0.220475    11.00000    0.02944    0.03151 =
         0.02477   -0.00111    0.01044   -0.00224
C6    1   -0.421525    0.367031   -0.397628    11.00000    0.03365    0.03073 =
         0.04266   -0.00142    0.01632    0.00010
C8    1   -0.179009    0.410771   -0.319407    11.00000    0.03109    0.04353 =
         0.03289    0.00134    0.01435    0.00099
AFIX  23
H8A   5   -0.197336    0.471290   -0.382436    11.00000   -1.20000
H8B   5   -0.159999    0.345254   -0.359870    11.00000   -1.20000
AFIX   0
O1    4   -0.286176    0.389388   -0.173511    11.00000    0.05013    0.13777 =
         0.03870   -0.01148    0.02394   -0.02653
C14   1    0.170594    0.457162   -0.090570    11.00000    0.03494    0.05471 =
         0.02634    0.00536    0.00631   -0.00785
AFIX  23
H14A  5    0.173565    0.388037   -0.044163    11.00000   -1.20000
H14B  5    0.160751    0.517231   -0.036401    11.00000   -1.20000
AFIX   0
C7    1   -0.295607    0.388991   -0.287168    11.00000    0.03554    0.04501 =
         0.03653   -0.00222    0.01710   -0.00334
C9    1   -0.063104    0.440183   -0.195081    11.00000    0.03238    0.04438 =
         0.02926    0.00065    0.01529   -0.00200
AFIX  23
H9A   5   -0.081094    0.508010   -0.157861    11.00000   -1.20000
H9B   5   -0.049033    0.381652   -0.130195    11.00000   -1.20000
AFIX   0
C10   1    0.052762    0.558640   -0.298625    11.00000    0.04077    0.03813 =
         0.03685    0.00870    0.01768    0.00352
AFIX  23
H10A  5    0.037504    0.622415   -0.252779    11.00000   -1.20000
H10B  5   -0.017884    0.553374   -0.384504    11.00000   -1.20000
AFIX   0
C11   1    0.178364    0.574649   -0.317492    11.00000    0.04903    0.04814 =
         0.04502    0.00904    0.02393   -0.00468
AFIX  23
H11A  5    0.189031    0.514567   -0.371183    11.00000   -1.20000
H11B  5    0.174651    0.643649   -0.364378    11.00000   -1.20000
AFIX   0
C1    1   -0.436646    0.362392   -0.528617    11.00000    0.03708    0.04784 =
         0.04496   -0.00642    0.01440   -0.00140
AFIX  43
H1    5   -0.365781    0.371753   -0.550845    11.00000   -1.20000
AFIX   0
C5    1   -0.528773    0.351315   -0.365639    11.00000    0.04031    0.04404 =
         0.05955   -0.00099    0.02451   -0.00581
AFIX  43
H5    5   -0.519781    0.354767   -0.277724    11.00000   -1.20000
AFIX   0
C2    1   -0.557353    0.343787   -0.627393    11.00000    0.05056    0.05000 =
         0.04702   -0.00920    0.00569   -0.00094
AFIX  43
H2    5   -0.567602    0.342316   -0.715754    11.00000   -1.20000
AFIX   0
C12   1    0.292793    0.577252   -0.186180    11.00000    0.04303    0.05691 =
         0.05654    0.00007    0.01973   -0.01499
AFIX  23
H12A  5    0.371572    0.583528   -0.201389    11.00000   -1.20000
H12B  5    0.286711    0.641231   -0.135273    11.00000   -1.20000
AFIX   0
C13   1    0.295669    0.472135   -0.109709    11.00000    0.03215    0.06495 =
         0.04672    0.00659    0.00859   -0.00613
AFIX  23
H13A  5    0.366713    0.475491   -0.023939    11.00000   -1.20000
H13B  5    0.309320    0.408885   -0.157365    11.00000   -1.20000
AFIX   0
C3    1   -0.661972    0.327502   -0.594263    11.00000    0.03735    0.04116 =
         0.08100   -0.01224    0.00337   -0.00432
AFIX  43
H3    5   -0.742570    0.314268   -0.660430    11.00000   -1.20000
AFIX   0
C4    1   -0.647802    0.330717   -0.464171    11.00000    0.03432    0.04990 =
         0.09027   -0.00305    0.02302   -0.00759
AFIX  43
H4    5   -0.718592    0.318983   -0.442418    11.00000   -1.20000
AFIX   0
H11   5    0.065948    0.393195   -0.268305    11.00000    0.04106
MOLE   2
HKLF 4
REM  NKL_NAGENDRA_1_RECOLLECT in P2(1)/c
REM R1 =  0.0521 for    1833 Fo > 4sig(Fo)  and  0.0953 for all    2217 data
REM    159 parameters refined using      0 restraints
END
WGHT      0.0762      0.2852
REM Highest difference peak  0.305,  deepest hole -0.498,  1-sigma level  0.068
Q1    1  -0.0702  0.2352 -0.0213  11.00000  0.05    0.30
Q2    1  -0.8173  0.2369 -0.7732  11.00000  0.05    0.28
Q3    1  -0.8176  0.2377 -0.4272  11.00000  0.05    0.27
Q4    1  -0.1959  0.3944 -0.4233  11.00000  0.05    0.23
Q5    1   0.0466  0.5571 -0.0092  11.00000  0.05    0.22
Q6    1   0.0566  0.2398 -0.0207  11.00000  0.05    0.21
Q7    1  -0.6790  0.3832 -0.3015  11.00000  0.05    0.20
Q8    1  -0.1855  0.2602 -0.4935  11.00000  0.05    0.20
Q9    1  -0.0615  0.2586  0.1347  11.00000  0.05    0.19
Q10   1  -0.4541  0.3465 -0.2168  11.00000  0.05    0.17
Q11   1   0.3357  0.5146  0.0129  11.00000  0.05    0.17
Q12   1   0.3533  0.4714 -0.2897  11.00000  0.05    0.17
Q13   1   0.1720  0.5741 -0.4223  11.00000  0.05    0.17
Q14   1  -0.4479  0.4464 -0.2031  11.00000  0.05    0.17
Q15   1   0.0601  0.2196  0.2065  11.00000  0.05    0.17
Q16   1   0.0569  0.4654 -0.0707  11.00000  0.05    0.16
Q17   1  -0.6690  0.3935 -0.3651  11.00000  0.05    0.16
Q18   1  -0.2010  0.4470 -0.5064  11.00000  0.05    0.16
Q19   1   0.0558  0.6302 -0.1874  11.00000  0.05    0.16
Q20   1  -0.0693  0.4531 -0.4908  11.00000  0.05    0.16
;
