# Supplementary material for: 1-(3-Oxo-3-phenyl­prop­yl)piperidinium chloride
Source: Acta Crystallogr Sect E Struct Rep Online. 2013 Nov 6;69(Pt 12):o1748. doi: 10.1107/S1600536813029887 (PMC3885028; doi:10.1107/S1600536813029887)
Supplement: Supplementary file 2 [file e-69-o1748-Isup2.hkl]

#
# h,k,l, Fc-squared, Fo-squared, sigma(Fo-squared), status flag
#
data_I
_shelx_title ' NKL_NAGENDRA_1_RECOLLECT in P2(1)/c'
_shelx_refln_list_code          4
_shelx_F_calc_maximum      129.23
_exptl_crystal_F_000       544.00
_reflns_d_resolution_high  0.8552

loop_
 _space_group_symop_operation_xyz
 'x, y, z'
 '-x, y+1/2, -z+1/2'
 '-x, -y, -z'
 'x, -y-1/2, z-1/2'

_cell_length_a    11.2936
_cell_length_b    12.0531
_cell_length_c    10.9650
_cell_angle_alpha  90.000
_cell_angle_beta  112.971
_cell_angle_gamma  90.000

_shelx_F_squared_multiplier     1.000

loop_
 _refln_index_h
 _refln_index_k
 _refln_index_l
 _refln_F_squared_calc
 _refln_F_squared_meas
 _refln_F_squared_sigma
 _refln_observed_status
   1   0   0       1195.06       1115.10        58.97 o
   2   0   0        377.08        407.89        19.99 o
   3   0   0       3156.66       3163.23       276.79 o
   4   0   0        204.63        193.19        10.35 o
   6   0   0         51.87         51.41         1.75 o
   7   0   0         34.14         36.68         1.62 o
   8   0   0       5718.14       8298.53       180.60 o
   9   0   0       1684.90       2204.21        70.52 o
  10   0   0        414.29        436.21        15.06 o
  11   0   0          0.50          2.95         1.37 o
  12   0   0         33.20         26.20         2.70 o
   1   1   0         31.39         26.41         1.09 o
   2   1   0        119.60        141.73         5.06 o
   3   1   0       4142.95       3930.51       196.82 o
   4   1   0       2005.87       2077.47        96.79 o
   5   1   0        339.38        290.00        21.40 o
   6   1   0        964.43       1115.96        18.17 o
   7   1   0        326.61        354.91         6.07 o
   8   1   0        530.27        617.44        10.25 o
   9   1   0        240.07        262.18         6.21 o
  10   1   0         27.66         27.17         1.70 o
  11   1   0        134.62        128.94         4.09 o
  12   1   0         88.94         76.98         4.87 o
   0   2   0       1744.70       1725.94        83.29 o
   1   2   0       1291.04       1250.00        42.74 o
   2   2   0       3642.44       3400.16       127.33 o
   3   2   0        322.61        304.10        10.74 o
   4   2   0         20.10         21.23         1.30 o
   5   2   0          3.38          3.18         2.50 o
   6   2   0        349.86        361.92         6.95 o
   7   2   0        432.16        483.62         8.59 o
   8   2   0         39.59         42.39         1.90 o
   9   2   0        112.27        120.82         3.59 o
  10   2   0        230.68        242.42         7.38 o
  11   2   0         24.23         22.31         2.32 o
  12   2   0          2.25          2.25         1.36 o
   1   3   0       9842.73       9186.87       311.69 o
   2   3   0        631.33        652.19        22.43 o
   3   3   0        866.58        875.70        30.19 o
   4   3   0       2404.76       2269.95       101.07 o
   5   3   0       1585.01       1840.52        50.54 o
   6   3   0        257.04        267.97         6.78 o
   7   3   0        493.37        556.70        14.14 o
   8   3   0        383.84        449.36        11.70 o
   9   3   0        269.65        307.77         8.44 o
  10   3   0        132.33        142.18         5.74 o
  11   3   0         56.60         54.88         6.40 o
   0   4   0       2580.62       2700.74       183.98 o
   1   4   0      12177.73      11487.78       417.96 o
   2   4   0       1055.57       1110.91        38.13 o
   3   4   0        337.99        324.84        11.52 o
   5   4   0         17.12         20.65         1.47 o
   6   4   0        140.38        160.17         4.99 o
   7   4   0       1393.89       1758.94        42.74 o
   8   4   0         36.45         44.57         3.23 o
   9   4   0        385.01        434.38        11.38 o
  10   4   0        106.17        110.65         4.71 o
  11   4   0        142.46        142.22         5.44 o
   1   5   0         75.86         73.98         2.80 o
   2   5   0        849.07        843.90        58.10 o
   4   5   0        621.25        427.64       201.80 o
   5   5   0        984.51       1114.42       150.31 o
   6   5   0        142.34        150.48         5.58 o
   7   5   0          5.16          8.20         1.68 o
   8   5   0        503.41        594.76        17.28 o
   9   5   0        131.45        139.50         4.97 o
  10   5   0          2.67          3.27         0.98 o
  11   5   0         49.64         41.77         1.88 o
   0   6   0        941.10        867.91        59.65 o
   1   6   0       6232.80       6031.44       410.63 o
   3   6   0        145.72          8.64       161.55 o
   4   6   0        113.95        104.49        15.91 o
   5   6   0         48.46       -139.79       195.78 o
   6   6   0        129.45        145.45         5.44 o
   7   6   0        152.91        169.98         5.60 o
   8   6   0        617.95        717.16        20.59 o
   9   6   0        985.07       1217.97        29.03 o
  10   6   0          0.73          1.53         0.85 o
   1   7   0       1515.61       1635.56        63.84 o
   2   7   0       1588.27       1612.33        61.60 o
   3   7   0        515.65        527.93        65.83 o
   4   7   0        166.36        179.01        45.64 o
   5   7   0        489.82        517.21       109.09 o
   6   7   0        551.77        619.66        26.26 o
   7   7   0         43.14         49.59         2.49 o
   8   7   0         13.31         16.60         1.90 o
   9   7   0          8.40          9.71         1.12 o
  10   7   0          0.51          0.25         0.98 o
   0   8   0        102.74         82.89         4.40 o
   1   8   0         35.21         39.43         3.13 o
   2   8   0        288.45        261.29        27.07 o
   3   8   0          0.73          2.06        59.88 o
   4   8   0         66.08         76.33        18.70 o
   5   8   0         15.86        191.75       219.30 o
   6   8   0        365.45        402.52        23.97 o
   7   8   0         78.78         91.60         3.63 o
   8   8   0         22.16         24.13         1.80 o
   9   8   0          1.79          1.08         0.99 o
   1   9   0        407.60        428.52        12.65 o
   2   9   0        682.30        775.37        70.05 o
   3   9   0         97.92         -5.50       213.20 o
   4   9   0        442.38        387.89       264.23 o
   5   9   0        175.95        -44.40       231.23 o
   6   9   0         73.10         83.70         5.62 o
   7   9   0        400.04        416.50        13.72 o
   8   9   0         30.35         27.67         1.92 o
   9   9   0          9.93          7.47         1.52 o
   0  10   0       1526.05       1928.22        75.84 o
   1  10   0        189.86        206.31        32.46 o
   2  10   0       1105.78       1268.82       104.30 o
   3  10   0         21.41        -13.88       210.69 o
   4  10   0          2.94          2.09         2.45 o
   7  10   0        174.82        171.76         8.73 o
   1  11   0         18.83         18.47        25.38 o
   2  11   0         36.93         29.11         2.05 o
   3  11   0        110.45        115.01        64.98 o
   4  11   0         38.59       -193.06       193.06 o
   5  11   0         64.56         62.27         4.39 o
   6  11   0          0.98          1.72         1.92 o
   7  11   0         11.85          8.24         1.77 o
   0  12   0         83.22        267.07       188.18 o
   1  12   0         14.80        334.98       135.72 o
   2  12   0          1.58         -0.54        57.09 o
   3  12   0          9.11        160.11       180.76 o
   4  12   0          3.08          3.51         1.75 o
   5  12   0          6.39          3.50         1.59 o
   6  12   0         30.36         28.16         2.57 o
   1  13   0         67.30         75.15         3.84 o
   2  13   0          7.67          5.21         1.60 o
   3  13   0        231.42        223.33         9.91 o
   4  13   0        116.65        127.17         6.18 o
   0  14   0         23.38         24.47         2.03 o
   1  14   0         82.29         72.59         3.92 o
 -12   1   1          1.55          2.56         1.46 o
 -11   1   1          1.94          1.64         1.20 o
 -10   1   1        165.11        164.67         4.72 o
  -9   1   1        390.50        438.29        10.67 o
  -8   1   1          0.29         -0.48         0.68 o
  -7   1   1         64.06         66.02         1.61 o
  -6   1   1        162.57        164.39         4.13 o
  -5   1   1        917.45        904.91        44.57 o
  -4   1   1         12.83         14.70         1.02 o
  -3   1   1          8.00         13.43         0.82 o
  -2   1   1       5621.39       4305.60       265.47 o
  -1   1   1        977.46        900.01        43.29 o
   0   1   1        653.96        725.49        22.25 o
   1   1   1       2933.23       2640.41        89.90 o
   2   1   1        130.44        126.15         4.65 o
   3   1   1        770.95        833.70        42.08 o
   4   1   1        332.48        326.17        12.38 o
   5   1   1        256.26        316.37        12.11 o
   6   1   1        205.41        216.40         3.70 o
   7   1   1        286.26        316.93         5.30 o
   8   1   1         17.86         19.24         0.99 o
   9   1   1         58.15         58.47         2.19 o
  10   1   1          5.93          5.69         1.23 o
  11   1   1          0.00         -0.20         0.81 o
 -12   2   1          0.69          1.12         1.01 o
 -11   2   1          3.06          3.87         1.02 o
 -10   2   1         70.44         73.18         3.19 o
  -9   2   1        852.72       1031.82        22.16 o
  -8   2   1         32.75         39.96         1.63 o
  -7   2   1          0.62          2.65         0.79 o
  -6   2   1          0.08          0.06         1.59 o
  -5   2   1        636.80        598.76        29.87 o
  -4   2   1       1248.94       1239.74        42.60 o
  -3   2   1        135.56        149.51         5.48 o
  -2   2   1        562.56        531.55        19.04 o
  -1   2   1         16.57          9.51         0.85 o
   0   2   1       3295.81       3394.81       115.42 o
   1   2   1         88.02         82.16         2.74 o
   2   2   1       1200.57       1233.60        42.26 o
   3   2   1         17.26         21.24         1.26 o
   4   2   1       2840.59       3176.19       215.74 o
   5   2   1        270.86        283.63         6.42 o
   6   2   1         34.58         29.68         1.04 o
   7   2   1          7.92          9.38         0.86 o
   8   2   1        476.12        553.54         9.93 o
   9   2   1          2.12          3.78         0.96 o
  10   2   1          0.66          0.44         2.89 o
  11   2   1          3.91          3.79         0.99 o
 -12   3   1          0.02         -0.88         1.00 o
 -11   3   1         17.32         14.48         1.41 o
 -10   3   1        149.64        169.58         6.62 o
  -9   3   1        200.44        215.35         6.14 o
  -8   3   1        948.40       1140.75        28.32 o
  -7   3   1         33.12         40.57         1.85 o
  -6   3   1        135.85        134.01         3.83 o
  -5   3   1         42.92         45.33         3.19 o
  -4   3   1        745.02        709.55        24.67 o
  -3   3   1        234.97        211.82         7.58 o
  -2   3   1       1024.61       1046.71        35.83 o
  -1   3   1      10375.12       9132.16       580.26 o
   0   3   1      13424.33      11802.00       399.74 o
   1   3   1         17.93         17.11         1.03 o
   2   3   1          3.15          2.32         0.44 o
   3   3   1         12.56         14.77         1.07 o
   4   3   1         50.50         48.81         4.84 o
   5   3   1          3.59          4.81         0.64 o
   6   3   1          7.71         11.28         0.91 o
   7   3   1         66.02         78.22         2.31 o
   8   3   1          4.54          4.70         1.06 o
   9   3   1         14.13         17.38         1.46 o
  10   3   1         44.43         47.28         2.85 o
  11   3   1          0.01         -0.48         1.01 o
 -11   4   1         24.15         23.87         1.62 o
 -10   4   1         71.94         76.54         3.24 o
  -9   4   1          3.98          3.43         1.17 o
  -8   4   1        272.73        281.34         7.65 o
  -7   4   1        334.81        371.73        10.95 o
  -6   4   1         57.14         58.86         4.21 o
  -5   4   1        229.62        224.73        11.01 o
  -4   4   1          0.28          1.47         0.66 o
  -3   4   1        259.08        239.94         8.54 o
  -2   4   1         65.07         66.59         3.00 o
  -1   4   1       2881.44       2821.33        95.69 o
   0   4   1        599.24        632.42        25.10 o
   1   4   1       1468.64       1640.43        55.98 o
   2   4   1         17.75         21.02         1.17 o
   3   4   1          5.36          2.62         1.17 o
   4   4   1         74.92       -138.51       138.51 o
   5   4   1         19.30         25.73         1.19 o
   6   4   1        103.41        125.42         3.61 o
   7   4   1        283.84        308.40         8.25 o
   8   4   1         36.97         35.69         1.94 o
   9   4   1         17.22         16.63         1.48 o
  10   4   1         13.71         15.99         1.67 o
  11   4   1         27.28         22.18         2.99 o
 -11   5   1          0.26          0.08         0.87 o
 -10   5   1        101.21        106.84         3.74 o
  -9   5   1         58.00         66.32         2.82 o
  -8   5   1        129.52        153.63         5.27 o
  -7   5   1         57.90         64.27         2.74 o
  -6   5   1         14.70         17.09         1.45 o
  -5   5   1         13.15       -167.52       167.52 o
  -4   5   1        195.28        144.38        10.68 o
  -3   5   1        332.17        339.57        23.83 o
  -2   5   1          0.46          0.72         0.42 o
  -1   5   1        567.33        539.27        26.43 o
   0   5   1         86.32         83.31         4.56 o
   1   5   1        144.18        147.05         7.72 o
   4   5   1         89.59        102.35        25.64 o
   5   5   1        244.80        285.46        26.95 o
   6   5   1          9.53          8.47         1.13 o
   7   5   1        250.17        269.28         7.34 o
   8   5   1         43.13         49.46         2.29 o
   9   5   1         35.19         35.73         4.13 o
  10   5   1          0.93          1.91         0.89 o
 -11   6   1         17.87         15.46         1.48 o
 -10   6   1        215.33        214.81         6.33 o
  -9   6   1          1.56          0.62         1.19 o
  -8   6   1         30.59         34.95         2.60 o
  -7   6   1         99.68        113.53         4.10 o
  -6   6   1        169.38        165.50         5.94 o
  -5   6   1         46.78        -69.32       171.28 o
  -4   6   1         50.01        182.09       151.34 o
  -3   6   1        427.33        455.81        18.43 o
   2   6   1         87.23       -107.22       133.36 o
   3   6   1        452.29        483.36        12.19 o
   4   6   1         29.36         -4.47       181.28 o
   5   6   1        113.44        125.91        18.61 o
   6   6   1          0.09          0.46         1.28 o
   7   6   1        230.47        263.57         8.19 o
   8   6   1         46.00         49.36         2.55 o
   9   6   1         53.50         54.97         2.59 o
  10   6   1          3.52          2.50         0.82 o
 -10   7   1          3.71          4.30         2.07 o
  -9   7   1        289.56        321.57         8.26 o
  -8   7   1        117.02        128.63         3.89 o
  -7   7   1         52.04         53.95         3.15 o
  -6   7   1         26.30         21.21         2.55 o
  -5   7   1         37.50        244.92       220.68 o
  -4   7   1        143.23        157.39        38.04 o
  -3   7   1        198.37        185.90        26.01 o
  -2   7   1         39.44         45.14         2.84 o
  -1   7   1       2550.44       2724.80        74.75 o
   0   7   1        197.43        180.43         5.60 o
   1   7   1        347.86        290.31        12.15 o
   2   7   1         66.26          9.03       176.83 o
   3   7   1          5.22         54.01       182.29 o
   4   7   1         31.46        -84.61       197.60 o
   5   7   1        122.98        141.91        10.58 o
   6   7   1          3.91          4.75         1.71 o
   7   7   1        133.25        161.07         5.40 o
   8   7   1         27.67         31.99         1.95 o
   9   7   1         28.81         28.41         1.46 o
  10   7   1          0.31          0.44         0.85 o
 -10   8   1          1.05          2.32         1.34 o
  -9   8   1        100.62         94.08         4.36 o
  -8   8   1        258.50        270.81         9.40 o
  -7   8   1          1.66          2.78         2.67 o
  -6   8   1         15.16         22.91         3.04 o
  -5   8   1        123.37        138.73        32.88 o
  -4   8   1        133.18        -68.40       239.43 o
  -3   8   1          1.21        103.30       184.69 o
  -2   8   1        190.04        181.89        30.20 o
  -1   8   1          5.86          5.54         1.52 o
   0   8   1          2.82          1.55         0.86 o
   1   8   1         26.03         21.72         1.56 o
   2   8   1         98.91        100.18        25.13 o
   3   8   1         92.64       -141.31       182.27 o
   4   8   1         50.66         51.54         2.69 o
   5   8   1        163.39        183.56         6.72 o
   6   8   1          5.17          8.01         1.21 o
   7   8   1          0.02         -0.30         0.88 o
   8   8   1         40.10         42.52         5.57 o
   9   8   1          9.07          7.64         1.63 o
  -9   9   1         36.19         29.99         2.73 o
  -8   9   1        202.42        199.74        10.37 o
  -7   9   1         37.75         34.68         3.57 o
  -6   9   1         26.89         27.08         3.16 o
  -5   9   1          2.91          3.54       132.57 o
  -4   9   1          1.42         76.07       222.83 o
  -3   9   1         27.29         24.24         8.50 o
  -2   9   1         40.78         45.55        17.51 o
  -1   9   1         47.04         48.71         2.39 o
   0   9   1          0.61          2.21         1.04 o
   1   9   1        705.55        787.41        22.33 o
   2   9   1         42.88         45.19        18.04 o
   3   9   1         93.28         94.44        59.15 o
   4   9   1         11.06        268.91       227.87 o
   5   9   1          0.49        264.31       236.28 o
   6   9   1        122.07        125.94         4.92 o
   7   9   1         14.58         12.23         1.37 o
   8   9   1          1.29          2.86         1.71 o
  -8  10   1        113.35         97.34         5.54 o
  -7  10   1          6.99          5.27         2.05 o
  -6  10   1        121.00        121.40         6.93 o
  -4  10   1          4.09        184.56       207.82 o
  -3  10   1         55.79        -75.55       230.77 o
  -2  10   1        460.19        518.44        67.31 o
  -1  10   1        127.72         -4.79       230.06 o
   0  10   1        557.77        639.88        18.56 o
   1  10   1         43.97       -188.05       200.63 o
   2  10   1        356.16        -27.13       222.72 o
   3  10   1         79.22       -153.58       216.03 o
   4  10   1         54.14        102.85       205.58 o
  -7  11   1        164.55        148.93         7.25 o
  -6  11   1         34.09         33.89         3.07 o
  -5  11   1         20.59         17.47         2.45 o
  -4  11   1        173.26        171.89         8.51 o
  -3  11   1         61.44         70.48         4.41 o
  -2  11   1        613.82        714.72        20.63 o
  -1  11   1         45.88         44.19         2.96 o
   0  11   1         56.97        278.94       198.06 o
   1  11   1         41.44        215.28       210.56 o
   2  11   1         29.52         36.80        13.55 o
   3  11   1         43.12        -67.31       230.79 o
   4  11   1         13.70         13.29        33.53 o
   5  11   1         26.61         23.79         2.73 o
   6  11   1        340.55        380.30        16.10 o
   7  11   1         52.59         56.19         3.47 o
  -6  12   1         33.93         25.98         2.46 o
  -5  12   1         50.61         53.49         3.86 o
  -4  12   1         93.41         99.35         5.49 o
  -3  12   1         14.66         14.21         1.56 o
  -2  12   1         15.18         12.65         1.59 o
  -1  12   1          1.55        298.36       196.73 o
   0  12   1          0.21          1.42        15.61 o
   1  12   1         31.33         40.66        25.34 o
   2  12   1        259.97        262.06        33.99 o
   3  12   1          6.81          9.54       106.74 o
   4  12   1         56.76         58.27         4.01 o
   5  12   1         36.97         32.46         2.79 o
  -4  13   1         16.89         17.38         2.15 o
  -3  13   1          9.87        240.70       147.95 o
  -2  13   1         25.59       -140.56       140.56 o
  -1  13   1         71.41         78.61        53.80 o
   0  13   1        176.35        190.31        67.22 o
   1  13   1          1.99         -0.51        42.87 o
   2  13   1         44.47        474.82       167.20 o
   3  13   1          0.12          0.39         1.46 o
   4  13   1         10.39         10.64         1.64 o
   0  14   1          0.35         -0.27         1.27 o
 -12   0   2         34.00         25.23         4.14 o
 -11   0   2         27.02         35.27         2.76 o
 -10   0   2        691.15        850.62        28.10 o
  -9   0   2       1535.91       1999.21        63.98 o
  -8   0   2         44.26         55.64         3.03 o
  -7   0   2          7.48         11.18         1.41 o
  -5   0   2       7733.76       6417.27       438.55 o
  -4   0   2        438.50        400.16        22.76 o
  -3   0   2       2127.78       1857.11       101.63 o
  -2   0   2       8035.52       5697.74       436.40 o
  -1   0   2      10137.80       6729.87       324.38 o
   0   0   2       3320.79       2915.66       114.94 o
   1   0   2        674.44        629.50        25.10 o
   2   0   2       2256.35       2237.93       171.18 o
   3   0   2       2834.81       2775.50       323.27 o
   5   0   2        462.91        445.80        10.03 o
   6   0   2        637.51        679.85        15.11 o
   7   0   2         25.84         29.79         1.55 o
   8   0   2        320.94        313.13         7.59 o
   9   0   2         61.71         60.52         2.50 o
  10   0   2         17.64         15.50         2.72 o
 -12   1   2          2.84          2.29         1.14 o
 -11   1   2         54.92         46.32         2.20 o
 -10   1   2         17.08         19.10         1.38 o
  -9   1   2        287.22        326.25         8.19 o
  -8   1   2        355.35        416.10        10.04 o
  -7   1   2       1402.12       1592.90        33.35 o
  -5   1   2          7.44         14.88         1.33 o
  -4   1   2       1938.58       1810.33        62.03 o
  -3   1   2        417.50        378.78        13.35 o
  -2   1   2       1440.81       1318.24        44.98 o
  -1   1   2        609.40        517.82        17.84 o
   0   1   2       1033.59       1128.30        31.47 o
   1   1   2       7572.44       6331.36       198.51 o
   2   1   2       2566.10       2547.19       112.57 o
   3   1   2         33.35         38.39         1.92 o
   4   1   2       1545.00       1485.00        72.73 o
   5   1   2        123.07        139.05         2.84 o
   6   1   2         22.19         25.54         0.93 o
   7   1   2         39.24         43.81         1.34 o
   8   1   2         35.83         40.01         1.77 o
   9   1   2        252.23        255.78         5.24 o
  10   1   2        136.75        125.76         9.22 o
  11   1   2         40.71         32.55         2.92 o
 -12   2   2        156.64        159.26         5.09 o
 -11   2   2         62.28         63.95         2.55 o
 -10   2   2        604.34        664.19        15.77 o
  -9   2   2        396.70        474.58        11.48 o
  -8   2   2        124.27        140.34         3.70 o
  -7   2   2          2.64          4.08         0.75 o
  -6   2   2          2.54          3.05         0.85 o
  -5   2   2        140.20        116.95         6.59 o
  -4   2   2       1672.52       1581.82        61.49 o
  -3   2   2       3136.56       2609.92       102.91 o
  -2   2   2       3445.79       2863.56       141.08 o
  -1   2   2       7447.18       6264.34       190.02 o
   0   2   2       6528.95       6057.95       184.04 o
   1   2   2         11.93          9.03         0.61 o
   2   2   2         18.69         20.40         1.10 o
   3   2   2        164.34        173.95         9.66 o
   4   2   2        842.67        835.57        95.44 o
   5   2   2        790.53        870.22        16.15 o
   6   2   2        386.03        424.32         8.20 o
   7   2   2        894.66       1048.57        19.51 o
   8   2   2        733.34        833.04        15.70 o
   9   2   2         41.81         40.41         3.34 o
  10   2   2          3.98          3.59         1.22 o
  11   2   2          3.87          2.15         1.41 o
 -12   3   2          2.65          2.73         0.96 o
 -11   3   2          1.13          0.85         1.04 o
 -10   3   2        718.31        839.73        19.61 o
  -9   3   2       1232.08       1492.87        31.57 o
  -8   3   2        244.38        263.51         6.25 o
  -7   3   2        184.09        192.52         5.35 o
  -6   3   2        860.85        903.55        25.15 o
  -5   3   2        867.40        771.41        38.25 o
  -4   3   2        136.45        141.77         5.33 o
  -3   3   2        174.20        161.69         5.85 o
  -2   3   2       1932.81       1914.08        65.21 o
  -1   3   2      16701.24      14785.49       835.29 o
   0   3   2       6364.24       6330.08       175.12 o
   1   3   2        903.32        916.94        31.56 o
   2   3   2        798.36        693.99        22.66 o
   3   3   2       2975.95       2573.81       293.97 o
   4   3   2         11.88         10.24         2.90 o
   5   3   2         10.28         12.66         0.89 o
   6   3   2         12.80         13.93         1.01 o
   7   3   2        671.90        755.10        15.50 o
   8   3   2        941.34       1094.93        30.95 o
   9   3   2        163.74        178.11         5.29 o
  10   3   2         42.25         41.37         3.28 o
 -12   4   2         91.92         82.82         3.87 o
 -11   4   2        144.54        149.95         4.81 o
 -10   4   2         88.16         87.81         3.44 o
  -9   4   2        698.12        811.81        19.73 o
  -8   4   2          1.30          0.58         1.01 o
  -7   4   2        119.22        128.11         4.35 o
  -6   4   2       1112.95       1252.22        36.20 o
  -5   4   2         91.92         54.46         5.28 o
  -4   4   2       1262.45       1177.61        40.66 o
  -3   4   2       2891.82       2848.66       101.47 o
  -2   4   2         45.49         58.54         2.67 o
  -1   4   2        830.09        808.50        39.53 o
   0   4   2        812.88        802.96        39.37 o
   1   4   2         76.90         76.17         2.63 o
   2   4   2       1447.84       1312.02        91.21 o
   3   4   2       1250.73        988.82        69.60 o
   4   4   2         39.21         28.52        12.29 o
   5   4   2       1151.07       1374.51        29.28 o
   6   4   2        262.27        302.96         6.99 o
   7   4   2          7.85         12.86         1.30 o
   8   4   2         45.90         50.57         2.32 o
   9   4   2         22.83         21.50         1.53 o
  10   4   2          8.19          8.34         1.93 o
 -11   5   2          0.16          0.51         0.95 o
 -10   5   2         49.48         51.73         2.50 o
  -9   5   2         69.02         73.78         3.11 o
  -8   5   2        238.39        256.31         6.82 o
  -7   5   2        448.48        452.53        11.20 o
  -6   5   2        335.45        286.08         9.66 o
  -5   5   2        622.01        634.39        32.79 o
  -3   5   2          0.38          0.63         0.65 o
  -2   5   2          1.29          2.05         0.81 o
  -1   5   2          8.57          7.47         2.32 o
   0   5   2          9.14          3.99         1.45 o
   3   5   2       1288.16       1399.70        46.17 o
   4   5   2         66.97         79.44        12.89 o
   5   5   2         77.53         90.08         3.24 o
   6   5   2        133.45        139.74         4.66 o
   7   5   2          1.48          0.42         1.05 o
   8   5   2          1.54          0.97         1.01 o
   9   5   2         29.06         30.21         1.93 o
  10   5   2         96.51         87.98         3.65 o
 -11   6   2        316.29        292.04         9.90 o
 -10   6   2          0.67          2.00         1.34 o
  -9   6   2         10.62         15.80         2.92 o
  -8   6   2        207.28        218.75         6.48 o
  -7   6   2         48.24         44.25         2.10 o
  -6   6   2         48.76         54.05         2.55 o
  -5   6   2        786.56        876.06        39.48 o
  -4   6   2       1364.33       1487.52        43.59 o
  -3   6   2        539.53        495.44        19.95 o
   2   6   2         17.52         -7.34       173.52 o
   3   6   2       1433.48       1613.23        82.27 o
   4   6   2        419.15        458.42        80.13 o
   5   6   2        385.20        429.87        45.38 o
   6   6   2        480.86        541.02        22.57 o
   7   6   2        148.49        166.73         5.61 o
   8   6   2         11.38         11.62         1.41 o
   9   6   2         30.18         25.99         1.65 o
  10   6   2          1.13          2.82         1.06 o
 -11   7   2         74.83         60.50         4.16 o
 -10   7   2         17.77         15.86         1.59 o
  -9   7   2         90.97         97.60         4.32 o
  -8   7   2       1314.90       1560.32        49.04 o
  -7   7   2        215.94        231.49        13.62 o
  -6   7   2         48.74         58.55         4.50 o
  -5   7   2        359.44        395.72        18.81 o
  -4   7   2        131.60        140.08         4.99 o
  -3   7   2        266.02        243.83         7.81 o
  -2   7   2          6.31          4.75         0.86 o
  -1   7   2        405.22        334.25        12.14 o
   0   7   2       2856.28       3053.40       102.65 o
   1   7   2       1101.01       1033.81        46.78 o
   2   7   2        769.22        786.54        36.31 o
   3   7   2        108.95        104.10         8.62 o
   4   7   2         83.83         92.28        12.41 o
   5   7   2         74.01         76.96         3.45 o
   6   7   2         48.79         50.34         2.77 o
   7   7   2         18.65         25.48         1.77 o
   8   7   2        200.19        208.75         6.64 o
   9   7   2        265.87        237.71         6.66 o
 -10   8   2        149.09        136.84         5.06 o
  -9   8   2         40.69         33.34         3.39 o
  -8   8   2        306.06        301.16        12.99 o
  -7   8   2         16.67         15.66         2.82 o
  -6   8   2         24.44         28.36         3.45 o
  -5   8   2        214.87        221.68        11.41 o
  -4   8   2        436.65        450.04        13.89 o
  -3   8   2         83.90         68.41         2.96 o
  -2   8   2        933.90        914.82        25.46 o
  -1   8   2        765.11        770.97        37.17 o
   0   8   2        451.55        414.30        10.13 o
   1   8   2         56.12         49.45        10.87 o
   2   8   2         56.40         63.89        34.40 o
   3   8   2         96.42        -95.62       204.69 o
   4   8   2        253.04        260.86        61.50 o
   5   8   2         56.30         67.51        18.36 o
   6   8   2        245.66        264.22         9.17 o
   7   8   2        192.08        200.53         7.47 o
   8   8   2        112.89        107.23         3.18 o
  -9   9   2         58.87         56.93         4.25 o
  -8   9   2         26.93         31.54         3.27 o
  -7   9   2         79.17         89.30         6.05 o
  -6   9   2        136.77        125.93         7.54 o
  -5   9   2          0.54         -0.53         1.90 o
  -4   9   2         52.45         67.53         3.05 o
  -3   9   2         73.98         85.70         2.90 o
  -2   9   2        330.23        362.74        10.87 o
  -1   9   2        457.36        446.89        13.15 o
   0   9   2        187.55        181.31         5.95 o
   1   9   2          2.72          2.96         4.86 o
   2   9   2        588.99        630.74        29.20 o
   3   9   2          0.96          0.41        43.13 o
   4   9   2         39.67        -10.30       189.93 o
   5   9   2          4.55          0.28         1.42 o
   6   9   2         45.13         47.29         3.54 o
   7   9   2        248.52        256.50         7.72 o
   8   9   2         36.48         28.83         1.99 o
  -8  10   2          6.48          7.28         1.30 o
  -7  10   2        218.01        189.73         9.93 o
  -6  10   2        184.63        180.55         6.50 o
  -5  10   2        224.08        239.02         8.04 o
  -4  10   2        206.25        217.81         5.92 o
  -3  10   2         81.89         81.09         3.51 o
  -2  10   2         14.40         15.25         1.62 o
  -1  10   2         11.22          8.12         1.68 o
   0  10   2         19.86         21.74         1.84 o
   1  10   2        133.96        128.85        12.35 o
   2  10   2        395.24        403.95        60.67 o
   3  10   2        133.95        140.20       123.75 o
   4  10   2        236.71         39.87       198.39 o
   5  10   2        111.72        113.79         6.10 o
   6  10   2         27.70         20.54         2.06 o
   7  10   2          1.19         -0.94         0.94 o
  -7  11   2         91.07         86.76         3.49 o
  -6  11   2        130.29        121.28         6.44 o
  -5  11   2        109.49        112.89         6.22 o
  -4  11   2          4.20          0.59         1.88 o
  -3  11   2          9.71          6.72         2.66 o
  -2  11   2          1.47          1.60         1.47 o
  -1  11   2         14.10         14.76         2.22 o
   0  11   2         64.89         78.21        21.46 o
   1  11   2        148.42        160.38        36.47 o
   2  11   2        102.90       -154.83       193.68 o
   3  11   2        163.85         58.32       193.95 o
   4  11   2         80.93        315.82       206.74 o
   5  11   2         13.59         17.33         2.39 o
   6  11   2         35.43         27.66         2.49 o
  -6  12   2         17.93         19.73         2.35 o
  -5  12   2          5.09          3.75         1.88 o
  -4  12   2         40.65         48.02         3.64 o
  -3  12   2        413.09        460.44        13.59 o
  -2  12   2        191.98        208.81         6.84 o
  -1  12   2         97.10        103.17        12.54 o
   0  12   2         14.81        227.45       225.91 o
   1  12   2          3.60        209.78       198.35 o
   2  12   2          6.25          5.46        92.35 o
   3  12   2          0.96        125.52       191.95 o
   4  12   2         24.00         27.81         2.75 o
   5  12   2        113.25        119.33         5.86 o
  -4  13   2         10.49          9.47         1.89 o
  -3  13   2          0.60        375.81       144.34 o
  -2  13   2        112.30        102.09         6.44 o
  -1  13   2        115.87        -70.56       172.33 o
   0  13   2         66.12        436.49       176.40 o
   1  13   2        409.08        115.49       178.07 o
   2  13   2          0.97         51.62       160.14 o
   3  13   2          9.19          7.60         1.64 o
 -12   1   3         19.30         15.53         1.34 o
 -11   1   3          8.35          6.91         1.21 o
 -10   1   3         93.08         96.00         2.96 o
  -9   1   3         37.39         37.48         1.73 o
  -8   1   3          9.62         10.22         0.98 o
  -7   1   3        132.60        124.22         3.10 o
  -6   1   3       2075.58       2488.37       114.20 o
  -5   1   3       4186.92       3687.17       252.73 o
  -4   1   3          2.21          1.83         0.83 o
  -3   1   3        922.51        897.56        30.95 o
  -2   1   3        189.30        165.64         5.98 o
  -1   1   3        489.98        487.13        15.12 o
   0   1   3         35.58         44.24         1.90 o
   1   1   3        704.10        687.26        20.48 o
   2   1   3         32.60         36.10         1.53 o
   3   1   3       4467.60       3883.33       267.37 o
   4   1   3        148.81        175.72         3.22 o
   5   1   3        102.54         97.21         2.06 o
   6   1   3          0.48          0.46         0.73 o
   7   1   3          1.18         -0.45         0.65 o
   8   1   3         15.15         18.83         1.14 o
   9   1   3          0.12          0.05         0.85 o
  10   1   3         46.50         51.11         4.23 o
 -12   2   3          0.02          2.13         1.12 o
 -11   2   3         10.76         12.42         1.22 o
 -10   2   3          1.68         -0.34         0.98 o
  -9   2   3          2.44          1.52         0.89 o
  -8   2   3          0.78          1.55         0.92 o
  -7   2   3         45.16         39.18         1.52 o
  -6   2   3       1131.49       1234.36        27.65 o
  -4   2   3         39.52         40.26         1.91 o
  -3   2   3         45.76         44.59         1.94 o
  -2   2   3       1570.98       1399.60        47.93 o
  -1   2   3          7.51         10.09         0.58 o
   0   2   3         13.42         19.69         1.10 o
   1   2   3          1.86          1.39         0.42 o
   2   2   3       1306.14       1222.90        45.85 o
   3   2   3        264.78        281.52        24.48 o
   4   2   3         74.28         80.08         1.72 o
   5   2   3        268.59        278.89         5.56 o
   6   2   3        479.34        495.69         9.53 o
   7   2   3         14.53         14.90         1.03 o
   8   2   3         28.68         21.00         1.15 o
   9   2   3         48.59         39.33         3.43 o
  10   2   3          0.02          0.72         1.50 o
 -12   3   3          7.20          7.86         1.16 o
 -11   3   3         34.08         27.07         1.86 o
 -10   3   3         84.72        101.60         3.37 o
  -9   3   3        107.56        118.27         3.31 o
  -8   3   3         16.26         19.91         1.20 o
  -7   3   3          3.16          1.22         0.67 o
  -6   3   3        191.76        196.02         4.88 o
  -4   3   3        133.33        125.89         4.83 o
  -3   3   3        548.27        544.13        18.94 o
  -2   3   3         64.44         56.09         1.96 o
  -1   3   3         75.04         68.96         2.63 o
   0   3   3        243.88        230.84         8.18 o
   1   3   3        121.34        110.89         3.83 o
   2   3   3        767.86        639.15        31.83 o
   3   3   3          9.97         10.42         9.76 o
   4   3   3        364.24        429.89         7.33 o
   5   3   3         27.79         34.76         1.57 o
   6   3   3         50.58         52.90         1.68 o
   7   3   3          0.01         -0.25         0.70 o
   8   3   3         79.16         78.76         2.63 o
   9   3   3          6.54          6.95         1.12 o
  10   3   3          7.05          5.48         1.06 o
 -12   4   3          1.61         -0.86         1.16 o
 -11   4   3         39.89         36.75         2.03 o
 -10   4   3         90.92         97.13         3.60 o
  -9   4   3         84.86         91.28         3.48 o
  -8   4   3          2.98          1.53         0.94 o
  -7   4   3          5.05          7.78         1.07 o
  -6   4   3        133.40        130.15         5.39 o
  -5   4   3         26.30         26.68         2.75 o
  -4   4   3        540.32        489.02        17.22 o
  -3   4   3        474.98        442.32        17.98 o
  -2   4   3       2703.96       2692.81       106.30 o
  -1   4   3       1175.52       1165.21        46.60 o
   0   4   3          0.36          3.41         1.55 o
   1   4   3         50.77         38.45         2.55 o
   2   4   3         24.99         20.47         2.02 o
   3   4   3          0.26          3.81         9.87 o
   4   4   3        474.45        518.26        26.26 o
   5   4   3        102.60        116.52         3.13 o
   6   4   3        238.44        256.50         6.09 o
   7   4   3        488.43        518.42        11.81 o
   8   4   3          5.55          6.17         1.51 o
   9   4   3         16.05         19.07         2.05 o
  10   4   3          0.18          0.52         1.34 o
 -12   5   3          2.74         -1.23         1.23 o
 -11   5   3          0.23          0.54         0.94 o
 -10   5   3          6.77          7.50         1.26 o
  -9   5   3          3.87          7.32         1.66 o
  -8   5   3          3.51          1.75         1.00 o
  -7   5   3         42.12         39.49         1.93 o
  -6   5   3        444.35        436.07        11.72 o
  -5   5   3        553.76        593.56        27.17 o
  -4   5   3         32.98         41.41         3.21 o
  -2   5   3         75.21         65.58         5.77 o
  -1   5   3        174.17        136.73        10.70 o
   1   5   3         24.87        -10.32       158.14 o
   2   5   3        103.24         98.93        27.04 o
   3   5   3        475.59        503.04        27.23 o
   4   5   3        118.44        134.96        11.42 o
   5   5   3          9.35          9.99         1.04 o
   6   5   3          9.58         12.05         1.34 o
   7   5   3          7.74          7.57         1.44 o
   8   5   3         44.49         41.95         1.99 o
   9   5   3          0.82         -0.11         0.99 o
 -11   6   3         10.81          6.47         1.38 o
 -10   6   3         22.00         22.84         1.70 o
  -9   6   3        131.64        145.25         4.69 o
  -8   6   3         77.59         85.14         3.14 o
  -7   6   3          4.49          4.02         1.37 o
  -6   6   3        127.94        129.97         7.46 o
  -5   6   3        427.31        476.43        22.22 o
  -4   6   3         43.65         42.33         4.24 o
  -3   6   3         15.58         21.65         1.57 o
  -2   6   3        228.11        229.39         8.29 o
  -1   6   3         49.24         39.28         2.65 o
   0   6   3        260.49        212.23         7.67 o
   1   6   3        211.41        182.75        26.98 o
   2   6   3        248.56        252.53        14.11 o
   3   6   3         30.47         37.98        19.47 o
   4   6   3          0.29         53.33       180.93 o
   5   6   3         11.24         12.71         1.30 o
   6   6   3          4.41          1.01         1.00 o
   7   6   3         76.22         65.63         4.44 o
   8   6   3         21.87         23.32         3.34 o
   9   6   3          7.07          5.44         1.03 o
 -11   7   3        110.36        101.22         3.98 o
 -10   7   3         22.13         24.90         1.96 o
  -9   7   3         11.22          9.48         1.54 o
  -8   7   3         16.71         14.39         1.74 o
  -7   7   3          3.41          3.16         1.94 o
  -6   7   3         24.75         30.40         3.36 o
  -5   7   3         40.07         44.85         3.99 o
  -4   7   3         28.20         31.10         1.99 o
  -3   7   3        329.71        318.38        21.04 o
  -2   7   3        166.90        135.00         3.42 o
  -1   7   3        135.86        124.93         3.47 o
   0   7   3          1.35          1.52         0.67 o
   1   7   3        144.54        126.24        59.93 o
   2   7   3          1.16          1.94         6.33 o
   3   7   3         47.87        -46.01       183.01 o
   4   7   3         10.40         10.64        22.63 o
   5   7   3        190.80        204.84         7.42 o
   6   7   3         81.11         86.20         6.49 o
   7   7   3          0.59          1.98         1.46 o
   8   7   3          0.13          0.91         0.87 o
 -10   8   3         59.91         54.86         4.30 o
  -9   8   3          4.92          6.53         2.09 o
  -8   8   3         11.17         12.98         2.68 o
  -7   8   3        313.69        305.08        15.39 o
  -6   8   3         37.06         34.05         3.62 o
  -5   8   3          0.13         -1.80         1.80 o
  -4   8   3        565.26        609.34        18.46 o
  -3   8   3         28.07         35.74         1.71 o
  -2   8   3        366.99        347.43         8.68 o
  -1   8   3        226.33        205.06         5.43 o
   0   8   3         54.09         48.42         1.96 o
   1   8   3        183.84        187.64        15.97 o
   2   8   3        231.85        252.15        24.22 o
   3   8   3         93.90         90.31        10.95 o
   4   8   3        315.40        362.94        57.63 o
   5   8   3          2.09          3.60         1.10 o
   6   8   3        161.76        159.34         5.92 o
   7   8   3         22.46         21.74         1.54 o
   8   8   3         71.04         60.70         2.44 o
 -10   9   3          0.08         -0.13         1.20 o
  -9   9   3          0.00         -1.53         1.53 o
  -8   9   3         47.62         50.36         4.42 o
  -7   9   3        164.86        164.96         9.12 o
  -6   9   3         30.07         32.65         3.47 o
  -5   9   3        258.53        263.60         8.78 o
  -4   9   3        619.30        628.89        15.38 o
  -3   9   3          3.92          3.82         1.14 o
  -2   9   3         52.18         46.08         2.17 o
  -1   9   3         11.02          9.29         1.72 o
   0   9   3         14.12         18.03         1.29 o
   1   9   3        212.48        -83.14       201.62 o
   2   9   3          2.97          3.65        18.07 o
   3   9   3        218.22        246.37        12.15 o
   4   9   3        164.83        168.71        18.01 o
   5   9   3         77.59         81.53         3.44 o
   6   9   3         10.03         14.26         2.05 o
   7   9   3          8.26          6.24         1.36 o
  -9  10   3          0.30          0.52         1.28 o
  -8  10   3        103.80         90.09         3.71 o
  -7  10   3          1.00         -0.12         1.65 o
  -6  10   3          6.79          5.93         1.43 o
  -5  10   3         15.72         13.18         1.76 o
  -4  10   3         96.86         91.19         3.55 o
  -3  10   3         39.01         36.47         1.85 o
  -2  10   3        156.47        167.40         4.77 o
  -1  10   3         47.98         48.76         2.16 o
   0  10   3        178.12        178.34        27.94 o
   1  10   3          6.77          6.30        20.71 o
   2  10   3          1.97        114.89       194.36 o
   3  10   3          0.07        264.82       213.26 o
   4  10   3         22.48         24.37        24.16 o
   5  10   3          6.17          5.80         1.20 o
   6  10   3         57.76         51.75         3.33 o
  -7  11   3         41.02         31.19         2.58 o
  -6  11   3          9.40          8.33         1.45 o
  -5  11   3         22.97         27.21         2.00 o
  -4  11   3         13.17         15.02         1.59 o
  -3  11   3          9.27          8.56         1.59 o
  -2  11   3          5.68          7.37         1.43 o
  -1  11   3         79.04         90.48        52.16 o
   0  11   3          3.11         44.99       209.04 o
   1  11   3          1.14          7.14         1.40 o
   2  11   3         59.80         63.87        22.44 o
   3  11   3         39.05         44.23        10.23 o
   4  11   3         36.19         31.06         1.88 o
   5  11   3          4.57         -0.01         1.19 o
  -6  12   3         44.96         34.50         2.75 o
  -5  12   3          6.26          5.02         2.05 o
  -4  12   3          3.12          1.11         1.87 o
  -3  12   3         54.33         51.91         2.64 o
  -2  12   3          4.91        149.82       222.94 o
  -1  12   3        103.13        102.68         9.66 o
   0  12   3        130.65       -149.17       209.99 o
   1  12   3          4.18         24.78       175.03 o
   2  12   3         68.22         65.26        35.75 o
   3  12   3          0.51        132.92       179.36 o
   4  12   3          0.09         -0.30         1.34 o
  -4  13   3         68.68         70.35        54.36 o
  -3  13   3        265.28        250.42        10.77 o
  -2  13   3          5.40          1.78        23.65 o
  -1  13   3          9.17          4.94        67.61 o
   0  13   3         39.37       -158.28       158.28 o
   1  13   3          2.23          2.57        66.62 o
   2  13   3         92.12        143.95       160.84 o
 -13   0   4        101.69         98.47         6.18 o
 -12   0   4          4.13          5.88         1.56 o
 -11   0   4          0.08         -0.24         1.94 o
 -10   0   4          8.12          5.78         1.64 o
  -9   0   4        167.17        194.02         7.47 o
  -8   0   4        344.25        370.48        12.80 o
  -7   0   4         10.73         13.17         1.22 o
  -6   0   4         97.23         83.77         3.56 o
  -4   0   4         74.37         56.76         3.62 o
  -3   0   4        692.36        593.61        29.40 o
  -2   0   4        343.04        328.82        16.46 o
  -1   0   4         12.30          8.93         1.04 o
   0   0   4       5158.56       4482.66       362.36 o
   1   0   4          5.69          5.55         1.15 o
   2   0   4          8.50          9.78         1.50 o
   3   0   4         32.85         21.82         1.35 o
   4   0   4        403.53        419.23         8.48 o
   5   0   4         35.96         46.04         1.57 o
   6   0   4         20.83         27.64         1.48 o
   7   0   4          8.13          5.87         1.10 o
   8   0   4        201.84        205.33         6.67 o
   9   0   4         45.38         44.52         3.55 o
 -13   1   4         90.93         86.07         3.05 o
 -12   1   4        147.23        158.37         4.49 o
 -11   1   4        168.57        169.01         4.87 o
 -10   1   4        423.59        468.38        11.47 o
  -9   1   4        284.82        325.01         7.29 o
  -8   1   4        274.60        308.90         6.86 o
  -7   1   4         19.95         30.42         1.36 o
  -6   1   4        420.15        458.42        10.76 o
  -4   1   4        849.57        740.36        25.91 o
  -3   1   4       4034.84       3355.30       114.52 o
  -2   1   4       1372.00       1242.97        38.48 o
  -1   1   4       3109.15       2833.42        97.07 o
   0   1   4        939.41        817.18        28.36 o
   1   1   4        342.06        270.32         8.83 o
   2   1   4        174.27        138.59         7.72 o
   3   1   4        138.49        126.58         2.60 o
   4   1   4        187.22        182.30         3.24 o
   5   1   4        716.36        792.70        14.05 o
   6   1   4        316.94        345.91         6.57 o
   7   1   4        707.41        698.02        13.29 o
   8   1   4         19.46         20.02         1.50 o
   9   1   4         81.76         65.13         3.31 o
 -12   2   4          9.43         10.23         1.24 o
 -11   2   4          2.07          0.80         0.91 o
 -10   2   4         88.14         90.42         2.84 o
  -9   2   4        164.44        167.31         4.25 o
  -8   2   4        663.49        686.37        14.37 o
  -7   2   4       1848.55       2022.73        40.62 o
  -6   2   4       2299.44       2398.14        47.84 o
  -4   2   4        278.97        239.87        12.29 o
  -3   2   4        109.17         88.28         3.51 o
  -2   2   4        404.68        394.23        12.38 o
  -1   2   4        102.55         84.04         2.96 o
   0   2   4       1224.69       1129.12        38.92 o
   1   2   4       2741.84       2338.59        92.79 o
   2   2   4       4488.35       4813.40       243.72 o
   3   2   4       1271.26       1412.32        24.67 o
   4   2   4        274.12        264.23         4.72 o
   5   2   4         49.20         53.98         1.75 o
   6   2   4          9.55          9.32         0.87 o
   7   2   4         88.02         86.38         2.37 o
   8   2   4         49.98         45.02         2.16 o
   9   2   4         72.93         58.68         3.30 o
 -12   3   4         89.52         83.43         3.25 o
 -11   3   4         69.83         86.53         3.13 o
 -10   3   4          7.71         13.90         1.27 o
  -9   3   4         54.91         60.93         2.60 o
  -8   3   4          1.36          0.81         0.80 o
  -7   3   4         55.96         58.72         1.96 o
  -6   3   4       1340.26       1396.81        28.18 o
  -5   3   4        577.92        572.50        26.12 o
  -4   3   4        739.01        613.75        30.43 o
  -3   3   4        765.68        676.04        23.50 o
  -2   3   4        363.45        268.49         8.56 o
  -1   3   4         16.90          8.82         0.70 o
   0   3   4        184.20        134.28         7.25 o
   1   3   4         81.08         84.56         6.79 o
   2   3   4        852.94        890.10        24.22 o
   3   3   4        623.78        662.84        12.77 o
   4   3   4        409.37        426.22         7.36 o
   5   3   4        322.18        331.45         6.93 o
   6   3   4        176.07        191.46         4.14 o
   7   3   4          1.44          1.34         0.74 o
   8   3   4         38.51         40.18         1.75 o
   9   3   4          3.48          5.41         1.30 o
 -12   4   4         13.55         13.73         1.26 o
 -11   4   4          2.97          0.67         1.03 o
 -10   4   4          9.14          8.24         1.17 o
  -9   4   4        234.65        228.18         6.08 o
  -8   4   4        305.06        312.99         7.00 o
  -7   4   4        228.06        215.10         5.95 o
  -6   4   4        448.06        420.99        10.30 o
  -5   4   4       1284.85       1303.55        58.01 o
  -4   4   4        491.85        447.34        20.65 o
  -3   4   4          2.90          0.89         0.61 o
  -2   4   4        149.07        133.58         7.46 o
  -1   4   4       1615.79       1546.80       106.98 o
   0   4   4        350.37        245.03        18.42 o
   1   4   4        883.66        874.79        31.55 o
   2   4   4        248.77        211.98        26.81 o
   3   4   4        870.30        959.41        23.48 o
   4   4   4        309.71        357.96         8.91 o
   5   4   4         79.84         80.79         2.48 o
   6   4   4         35.56         29.26         2.46 o
   7   4   4         51.45         49.27         2.02 o
   8   4   4         72.91         74.07         2.78 o
   9   4   4         63.69         54.35         2.12 o
 -12   5   4         92.23         85.07        12.19 o
 -11   5   4        310.28        322.00         9.06 o
 -10   5   4        435.27        437.34        12.12 o
  -9   5   4        473.69        485.51        13.34 o
  -8   5   4         69.80         69.10         2.78 o
  -7   5   4        692.82        753.35        19.94 o
  -6   5   4         11.11         19.24         2.74 o
  -5   5   4         13.27         23.37         2.77 o
  -4   5   4       1271.60       1367.96        60.63 o
  -3   5   4        373.08        304.31        14.28 o
  -2   5   4       4170.96       4081.94       134.43 o
  -1   5   4       2728.77       2751.97        91.01 o
   0   5   4        993.58        961.73        32.33 o
   1   5   4        458.98        446.44        18.03 o
   2   5   4        200.19        224.85        36.57 o
   3   5   4         23.15         28.80         4.58 o
   4   5   4        281.08        329.68         8.28 o
   5   5   4         87.01        104.41         3.25 o
   6   5   4        606.92        662.93        18.59 o
   7   5   4        296.77        309.57         8.34 o
   8   5   4        484.70        475.72        12.22 o
   9   5   4          8.63          5.84         1.17 o
 -11   6   4         19.71         18.86         1.71 o
 -10   6   4         20.32         25.58         2.25 o
  -9   6   4         37.74         40.85         2.74 o
  -8   6   4        146.72        160.60         6.18 o
  -7   6   4        427.93        462.08        22.16 o
  -6   6   4         41.65         39.54         3.78 o
  -5   6   4         23.81         29.21         3.17 o
  -4   6   4        306.82        325.64        15.58 o
  -3   6   4         79.60         91.21         4.02 o
  -2   6   4         45.96         36.21         3.97 o
  -1   6   4        300.11        252.62         9.16 o
   0   6   4         15.86          7.76         1.19 o
   1   6   4       1156.98       1212.74        40.89 o
   2   6   4        130.17        -14.97       178.86 o
   3   6   4         89.24         92.20        17.25 o
   4   6   4         58.84         64.83        10.39 o
   5   6   4         44.97         49.25         2.39 o
   6   6   4         31.20         25.24         1.76 o
   7   6   4         23.52         21.90         1.56 o
   8   6   4          2.11          2.34         1.17 o
 -11   7   4         79.84         76.06         4.76 o
 -10   7   4         31.93         31.04         2.15 o
  -9   7   4          0.63          2.35         1.23 o
  -8   7   4          4.06          8.87         2.68 o
  -7   7   4         27.23         33.57         3.80 o
  -6   7   4        380.70        432.19        20.70 o
  -5   7   4        193.39        213.71        10.99 o
  -4   7   4        609.31        593.46        23.54 o
  -3   7   4        346.24        315.79         7.27 o
  -2   7   4        343.21        316.37         7.25 o
  -1   7   4          6.00          2.31         0.73 o
   0   7   4          6.26          4.48         0.77 o
   1   7   4          2.11          3.45         0.95 o
   2   7   4        171.37        187.44        45.26 o
   3   7   4        183.01        187.91         5.88 o
   4   7   4        372.03        389.99        50.84 o
   5   7   4        210.14        218.44        11.92 o
   6   7   4        171.35        176.74         6.58 o
   7   7   4          2.37          3.06         1.32 o
   8   7   4          2.91          1.54         0.79 o
 -10   8   4         25.04         19.86         2.50 o
  -9   8   4         91.51         91.62         6.11 o
  -8   8   4        138.85        129.48         7.83 o
  -7   8   4        667.36        707.93        32.82 o
  -6   8   4        876.85        970.56        44.14 o
  -5   8   4        243.56        229.24         9.11 o
  -4   8   4         85.51         68.49         3.36 o
  -3   8   4         46.37         44.85         2.30 o
  -2   8   4         18.24         15.37         2.05 o
  -1   8   4        109.97        103.05         3.21 o
   0   8   4        418.44        416.77        42.85 o
   1   8   4        498.29        515.53        17.17 o
   2   8   4        958.47       1103.35       115.85 o
   3   8   4        436.06        492.43        32.53 o
   4   8   4        114.96        116.19        21.27 o
   5   8   4         30.46         35.19         4.62 o
   6   8   4          4.02          2.37         1.83 o
   7   8   4          0.10         -0.19         1.05 o
 -10   9   4         77.24         71.88         4.46 o
  -9   9   4         29.80         38.63         3.51 o
  -8   9   4         47.58         41.55         3.80 o
  -7   9   4         33.43         35.45         4.93 o
  -6   9   4         53.66         52.62         3.85 o
  -5   9   4         88.51         83.16         9.52 o
  -4   9   4         75.82         75.32         2.75 o
  -3   9   4        346.19        352.34         8.94 o
  -2   9   4        128.80        125.23         3.80 o
  -1   9   4        266.58        249.23         6.58 o
   0   9   4         99.16       -185.81       194.54 o
   1   9   4          1.23          1.17        19.32 o
   2   9   4          0.34          1.63         5.93 o
   3   9   4          1.23         -0.07        58.97 o
   4   9   4         14.67         14.09         2.63 o
   5   9   4        104.15        106.00         4.20 o
   6   9   4         11.92         13.44         1.20 o
  -9  10   4         37.27         23.84         2.29 o
  -8  10   4         19.76         19.07         2.54 o
  -7  10   4          0.83          0.86         1.57 o
  -6  10   4         15.11         22.72         3.98 o
  -5  10   4         70.83         73.12         3.49 o
  -4  10   4         28.38         24.31         2.71 o
  -3  10   4         69.20         72.28         3.30 o
  -2  10   4         52.02         57.33         2.34 o
  -1  10   4         22.07        -28.61       210.08 o
   0  10   4        261.71        265.82        13.98 o
   1  10   4          5.68        328.63       225.80 o
   2  10   4         30.52         34.22         8.60 o
   3  10   4         24.71         30.13         3.10 o
   4  10   4         65.01         68.23         3.18 o
   5  10   4          6.32          4.85         1.04 o
  -7  11   4          1.48          1.13         1.37 o
  -6  11   4         18.94         12.54         2.15 o
  -5  11   4        176.18        170.35         8.65 o
  -4  11   4         15.16         19.74         1.86 o
  -3  11   4        379.91        395.26         9.95 o
  -2  11   4        121.40        123.82         3.83 o
  -1  11   4        195.96        208.80        10.54 o
   0  11   4        171.87        181.98         9.92 o
   1  11   4         69.86         67.64         3.63 o
   2  11   4          0.03         50.15       201.39 o
   3  11   4        106.86        108.99        14.27 o
   4  11   4         13.30         11.02         1.12 o
  -4  12   4          1.71          0.37         1.69 o
  -3  12   4          3.81          5.32        72.12 o
  -2  12   4         37.39         40.94        14.71 o
  -1  12   4         15.37        125.44       200.24 o
   0  12   4        109.09        -29.03       201.58 o
   1  12   4        149.59        166.46        38.09 o
   2  12   4        116.48        117.47        30.60 o
  -4  13   4         50.56       -144.12       144.12 o
  -3  13   4         25.24        -31.91       142.13 o
  -2  13   4          7.44       -114.09       157.10 o
  -1  13   4          3.32       -152.55       154.59 o
   0  13   4         24.10       -152.20       152.20 o
 -13   1   5         19.44         16.84         1.63 o
 -12   1   5         26.73         23.68         1.53 o
 -11   1   5          3.20          8.68         1.44 o
 -10   1   5         12.73          8.17         1.24 o
  -9   1   5         17.49         12.11         1.32 o
  -8   1   5          4.02          4.37         1.61 o
  -7   1   5        150.28        152.21         3.74 o
  -6   1   5       1420.33       1538.54        31.00 o
  -5   1   5        623.32        631.49        17.01 o
  -2   1   5        360.23        355.94        19.76 o
  -1   1   5        505.94        495.35        24.69 o
   0   1   5         13.39         14.15         2.46 o
   1   1   5         73.46         65.15         3.61 o
   2   1   5        618.96        679.93        12.11 o
   3   1   5        907.79       1030.09        18.19 o
   4   1   5          8.21          8.13         0.67 o
   5   1   5          3.41          2.79         0.70 o
   6   1   5         88.89         64.74         1.95 o
   7   1   5         11.06          7.99         0.95 o
   8   1   5          8.82          6.69         0.89 o
   9   1   5          7.46          5.56         1.48 o
 -13   2   5          0.30          0.81         1.13 o
 -12   2   5          0.14          1.96         1.05 o
 -11   2   5         15.59         14.44         1.56 o
 -10   2   5         27.67         22.75         1.49 o
  -9   2   5         16.02         14.09         2.22 o
  -8   2   5         58.35         59.19         2.12 o
  -7   2   5        168.34        182.11         4.35 o
  -6   2   5        178.61        162.40         3.86 o
  -5   2   5         73.00         64.13         2.16 o
  -3   2   5        470.84        389.24        27.44 o
  -2   2   5        106.62         89.89         7.02 o
  -1   2   5        167.92        146.46        11.02 o
   0   2   5         20.72         26.99         2.49 o
   1   2   5         30.99         33.44         1.46 o
   2   2   5        128.85        130.39         2.82 o
   3   2   5         28.38         29.87         1.08 o
   4   2   5          9.26         10.35         0.73 o
   5   2   5          2.15          2.32         0.71 o
   6   2   5         16.45         15.77         1.02 o
   7   2   5        198.79        176.62         3.88 o
   8   2   5         19.67         10.96         1.05 o
 -12   3   5         46.78         52.34         3.25 o
 -11   3   5         19.23         14.88         1.25 o
 -10   3   5         20.11         23.07         1.55 o
  -9   3   5          0.12         -0.85         0.92 o
  -8   3   5         76.94         75.35         2.77 o
  -7   3   5        142.67        137.93         3.50 o
  -6   3   5         42.64         37.52         1.51 o
  -5   3   5          2.71          1.90         0.71 o
  -4   3   5         17.89         15.49         2.01 o
  -3   3   5          7.61          9.19         1.40 o
  -2   3   5        167.46        163.55         7.34 o
  -1   3   5        545.77        494.41        32.33 o
   0   3   5        437.11        437.09        15.03 o
   1   3   5          1.24         -0.44         0.44 o
   2   3   5        254.20        260.80        13.39 o
   3   3   5          0.26          1.57         0.60 o
   4   3   5         14.02         15.41         0.87 o
   5   3   5          0.69          0.16         0.77 o
   6   3   5          0.02          0.69         0.70 o
   7   3   5         13.55         12.88         0.94 o
   8   3   5          8.87          8.29         0.91 o
 -12   4   5         19.25         16.81         1.10 o
 -11   4   5          6.11          5.42         1.58 o
 -10   4   5          3.56          2.92         1.11 o
  -9   4   5          0.20          0.27         0.93 o
  -8   4   5          0.09          0.00         0.89 o
  -7   4   5          3.06          4.38         0.85 o
  -6   4   5        293.15        288.31         9.75 o
  -5   4   5         14.06         18.83         2.13 o
  -4   4   5         90.08         64.20         3.71 o
  -3   4   5         35.57         26.96         1.93 o
  -2   4   5        470.04        508.72        17.49 o
  -1   4   5         35.90         31.16         2.13 o
   0   4   5          2.21        186.56       174.65 o
   1   4   5        244.76        235.76        12.20 o
   2   4   5         42.03         44.82        17.86 o
   3   4   5         23.84         23.75         1.11 o
   4   4   5         96.61        101.75         2.86 o
   5   4   5          1.16          0.06         1.22 o
   6   4   5         76.20         59.64         2.00 o
   7   4   5          6.42          7.89         1.18 o
   8   4   5          4.29          2.03         0.94 o
 -12   5   5         11.39          8.48         1.29 o
 -11   5   5          0.59          3.21         1.41 o
 -10   5   5         29.58         25.03         1.76 o
  -9   5   5         46.54         37.95         2.10 o
  -8   5   5         81.64         77.87         3.04 o
  -7   5   5        168.96        173.90         8.72 o
  -6   5   5         23.90         22.20         2.90 o
  -5   5   5        104.29        110.11         6.46 o
  -4   5   5         63.29         56.90         4.02 o
  -3   5   5         86.29         75.38         3.50 o
  -2   5   5         60.04         52.17         2.72 o
  -1   5   5        263.47        268.61         9.67 o
   0   5   5        162.13        167.93         6.36 o
   1   5   5        182.19        160.16        20.82 o
   2   5   5         34.69        -50.36       203.85 o
   3   5   5          8.02          5.98         1.48 o
   4   5   5          0.18          0.30         0.79 o
   5   5   5          9.05          9.38         1.06 o
   6   5   5         24.42         22.62         2.30 o
   7   5   5         66.02         56.87         2.29 o
   8   5   5         42.46         30.88         5.36 o
 -11   6   5         37.75         35.08         2.19 o
 -10   6   5          4.18          4.32         1.49 o
  -9   6   5          4.56          3.66         2.33 o
  -8   6   5         10.96          9.83         1.62 o
  -7   6   5         22.15         20.35         3.08 o
  -6   6   5        279.18        303.17        15.05 o
  -5   6   5        371.50        357.38        17.18 o
  -4   6   5        287.48        288.08        10.71 o
  -3   6   5        380.42        427.96        15.16 o
  -2   6   5        215.58        223.41         8.37 o
  -1   6   5          3.11          2.80         1.13 o
   0   6   5        300.45        311.70        34.42 o
   1   6   5         48.52         41.14         4.57 o
   2   6   5          0.12         -0.51        38.22 o
   3   6   5        282.85        316.70        11.61 o
   4   6   5         64.89         63.99         2.77 o
   5   6   5         94.21         93.58         3.59 o
   6   6   5        193.43        185.81         5.35 o
   7   6   5          1.46         -0.57         0.81 o
 -11   7   5         63.86         52.28         4.01 o
 -10   7   5          4.44          9.07         2.17 o
  -9   7   5         60.51         52.25         4.54 o
  -8   7   5          1.83          2.92         2.27 o
  -7   7   5         78.18         78.36         5.78 o
  -6   7   5        233.40        244.27        12.53 o
  -5   7   5        428.26        438.94        15.93 o
  -4   7   5          0.46         -1.11         1.86 o
  -3   7   5        471.75        489.01        19.08 o
  -2   7   5          5.95          8.32         1.61 o
  -1   7   5        236.05        226.23         8.57 o
   0   7   5          6.38          4.14        21.71 o
   1   7   5         32.78         32.03        16.50 o
   2   7   5        148.69        153.01         8.86 o
   3   7   5        222.96        242.16        33.97 o
   4   7   5         63.63         64.25         2.81 o
   5   7   5        111.28        104.50         3.79 o
   6   7   5         10.96          7.21         1.19 o
   7   7   5          7.78          6.12         0.97 o
 -10   8   5         11.12         10.67         1.67 o
  -9   8   5         51.37         45.34         4.14 o
  -8   8   5         86.98         80.54         5.54 o
  -7   8   5         88.71         84.82         4.64 o
  -6   8   5         29.21         26.47         2.68 o
  -5   8   5         95.90         87.80         4.63 o
  -4   8   5         17.79         22.00         2.33 o
  -3   8   5         11.31         14.12         2.04 o
  -2   8   5        246.91        235.41        19.43 o
  -1   8   5         48.08         48.47         3.01 o
   0   8   5          8.21        140.34       190.04 o
   1   8   5        165.39        161.85        39.54 o
   2   8   5        108.87         96.42        21.98 o
   3   8   5          0.31         -0.03        44.09 o
   4   8   5         11.02          6.16         1.18 o
   5   8   5          0.25          0.25         0.95 o
   6   8   5         29.07         25.84         1.52 o
 -10   9   5          7.46          8.19         1.63 o
  -9   9   5         19.81         13.94         3.99 o
  -8   9   5          8.43          6.66         1.78 o
  -7   9   5         27.53         24.43         2.60 o
  -6   9   5          1.63          2.63         1.74 o
  -5   9   5         40.76         34.63         4.42 o
  -4   9   5          1.76          2.38         1.67 o
  -3   9   5          0.15          0.87         1.77 o
  -2   9   5          3.20          3.90         1.81 o
  -1   9   5         92.08        376.06       222.36 o
   0   9   5          5.03          3.00        92.05 o
   1   9   5         72.68         -8.98       212.46 o
   2   9   5         40.59         48.73        18.05 o
   3   9   5         25.34         28.31        27.12 o
   4   9   5          5.48          5.66         1.05 o
   5   9   5         22.62         20.61         1.47 o
   6   9   5          9.10         10.21         2.22 o
  -9  10   5          3.83          1.87         1.26 o
  -8  10   5          5.55          8.62         1.91 o
  -7  10   5         12.90         14.92         2.24 o
  -6  10   5         16.37         17.25         2.70 o
  -5  10   5        127.43        133.91         7.55 o
  -4  10   5        349.76        371.54        17.73 o
  -3  10   5         41.83         41.40         3.55 o
  -2  10   5         54.52         51.34         3.90 o
  -1  10   5         18.14         81.60       199.20 o
   0  10   5          4.41          9.27        29.06 o
   1  10   5         86.71        -56.92       206.33 o
   2  10   5          9.11         10.94        44.12 o
   3  10   5         25.36         25.98         2.14 o
   4  10   5        153.37        153.22         7.77 o
  -7  11   5         66.61         57.66         3.97 o
  -6  11   5         84.08         73.84         4.95 o
  -5  11   5         20.03         16.23         2.37 o
  -4  11   5          9.55          9.25         2.03 o
  -3  11   5         17.43          9.12         2.01 o
  -2  11   5         90.94        111.75         6.32 o
  -1  11   5         72.13        -68.53       183.30 o
   0  11   5        134.44         29.75       184.09 o
   1  11   5        106.34        132.24        82.78 o
   2  11   5        104.01        111.40        93.46 o
   3  11   5         23.59         24.80         2.24 o
  -5  12   5        116.93        100.88         5.38 o
  -4  12   5         20.17       -140.00       164.43 o
  -3  12   5         83.29        276.74       198.85 o
  -2  12   5         18.71        -44.87       161.45 o
  -1  12   5         23.43          1.61       179.17 o
   0  12   5          0.63        236.16       169.75 o
   1  12   5          2.94        -31.49       142.12 o
 -13   0   6          0.26          2.95         1.11 o
 -12   0   6        129.49        136.49         5.69 o
 -11   0   6         67.27         88.24         4.45 o
 -10   0   6        796.77        883.00        29.32 o
  -9   0   6         14.39         17.25         2.04 o
  -8   0   6        105.73         95.77         4.42 o
  -7   0   6        288.99        276.62         9.90 o
  -6   0   6         52.87         53.86         2.86 o
  -5   0   6        155.32        147.31         9.04 o
  -4   0   6        176.97        164.67         5.06 o
  -3   0   6        169.37         97.88         5.58 o
  -2   0   6       4047.16       3875.28       122.06 o
  -1   0   6        300.55        218.22         6.34 o
   0   0   6         91.53        110.23         3.55 o
   1   0   6        743.96        734.17        20.22 o
   2   0   6         21.17         16.01         1.29 o
   3   0   6        218.79        211.54         6.48 o
   4   0   6        457.57        444.30        12.74 o
   5   0   6         28.95         23.28         2.17 o
   6   0   6        128.65        137.82         5.93 o
   7   0   6        128.65        121.72         5.23 o
   8   0   6         62.45         57.11         5.93 o
 -13   1   6         86.90         74.69         3.18 o
 -12   1   6         30.10         32.99         1.72 o
 -11   1   6          0.43          1.49         1.00 o
 -10   1   6          7.67          8.90         1.25 o
  -9   1   6         36.79         38.22         2.00 o
  -8   1   6        761.93        815.46        19.07 o
  -7   1   6       1237.61       1339.19        30.62 o
  -6   1   6       1349.26       1390.15        30.14 o
  -5   1   6        377.29        366.70         8.79 o
  -4   1   6        819.24        702.70        14.82 o
  -3   1   6        367.10        330.34         8.15 o
  -2   1   6        115.95        132.69         3.59 o
  -1   1   6         89.54         96.97         2.44 o
   0   1   6        350.80        340.80         6.26 o
   1   1   6       2094.14       2210.63        38.45 o
   2   1   6       1818.69       1958.21        34.27 o
   3   1   6         94.88         98.50         2.16 o
   4   1   6        559.47        596.41        11.00 o
   5   1   6        120.00        114.72         3.26 o
   6   1   6          3.42          1.99         0.84 o
   7   1   6         11.31         13.94         1.03 o
   8   1   6         11.07          6.66         0.98 o
 -12   2   6        148.11        139.59         4.00 o
 -11   2   6         83.35         77.76         2.93 o
 -10   2   6        272.21        283.55         7.39 o
  -9   2   6        328.29        355.43         7.97 o
  -8   2   6        223.79        229.86         5.43 o
  -7   2   6         80.88         84.90         2.53 o
  -6   2   6          0.29          1.32         0.73 o
  -5   2   6        172.55        155.24         3.70 o
  -4   2   6        452.81        420.31         8.21 o
  -3   2   6        853.23        778.90        16.29 o
  -2   2   6       1397.88       1326.08        27.34 o
  -1   2   6        780.95        680.33        12.91 o
   0   2   6        770.91        745.63        14.10 o
   1   2   6        218.52        192.29         4.02 o
   2   2   6          4.41          5.69         0.67 o
   3   2   6         14.28         17.11         0.88 o
   4   2   6        156.03        168.72         3.19 o
   5   2   6        211.50        222.69         4.71 o
   6   2   6        151.27        137.76         3.51 o
   7   2   6        213.06        190.02         4.72 o
   8   2   6        121.06         95.16         5.55 o
 -12   3   6         41.93         44.84         2.22 o
 -11   3   6         75.27         68.72         3.26 o
 -10   3   6          3.89          5.69         1.07 o
  -9   3   6        159.80        147.06         3.93 o
  -8   3   6         78.66         79.32         2.55 o
  -7   3   6        182.35        176.16         4.31 o
  -6   3   6        106.42        100.67         2.74 o
  -5   3   6       1064.34       1002.38        20.42 o
  -4   3   6        222.72        176.14         3.77 o
  -3   3   6        455.67        427.99         9.20 o
  -2   3   6        203.24        228.88         5.14 o
  -1   3   6        609.46        576.03        12.13 o
   0   3   6         14.15         12.79         0.83 o
   1   3   6        245.78        234.17         5.37 o
   2   3   6        124.32        127.57         2.94 o
   3   3   6        676.57        732.47        14.06 o
   4   3   6        224.39        240.50         4.72 o
   5   3   6         45.57         40.79         2.32 o
   6   3   6        140.88        117.70         2.83 o
   7   3   6          1.01          1.49         0.75 o
 -12   4   6         34.94         28.02         2.12 o
 -11   4   6        279.82        288.51         7.29 o
 -10   4   6         17.32         24.30         1.47 o
  -9   4   6        599.96        630.07        13.38 o
  -8   4   6        418.70        427.89         9.35 o
  -7   4   6         11.44         10.15         1.03 o
  -6   4   6        210.08        209.31         4.85 o
  -5   4   6         42.74         38.00         2.04 o
  -4   4   6        220.28        193.67         5.22 o
  -3   4   6       1618.01       1716.09        49.34 o
  -2   4   6         35.73         24.66         1.38 o
  -1   4   6        714.37        677.17        21.78 o
   0   4   6       1430.39       1472.65        34.77 o
   1   4   6        234.73        251.67         7.03 o
   2   4   6          1.21          0.87        26.03 o
   3   4   6        429.64        450.98         8.94 o
   4   4   6         14.10         17.48         1.58 o
   5   4   6        326.99        320.27         6.89 o
   6   4   6        135.17        122.11         3.07 o
   7   4   6         31.75         25.35         3.07 o
 -12   5   6         49.32         45.55         3.30 o
 -11   5   6          0.45          1.72         1.56 o
 -10   5   6         41.33         29.91         2.42 o
  -9   5   6         68.16         63.16         2.97 o
  -8   5   6        812.85        823.03        25.79 o
  -7   5   6       2763.08       2896.31        89.03 o
  -6   5   6       1051.56       1021.37        31.65 o
  -5   5   6        708.89        687.28        32.97 o
  -4   5   6        337.78        331.65        13.89 o
  -3   5   6         21.10          8.99         1.31 o
  -2   5   6         21.27         16.05         1.59 o
  -1   5   6        215.70        242.96        93.58 o
   0   5   6        554.33        548.39        22.10 o
   1   5   6       2388.21       3082.76       537.76 o
   2   5   6       1363.04       1591.50        37.09 o
   3   5   6       1065.28       1261.60        34.37 o
   4   5   6         91.36         91.59         2.99 o
   5   5   6         72.42         77.94         2.65 o
   6   5   6          8.98         12.04         1.15 o
   7   5   6         20.62         11.77         2.02 o
 -11   6   6        156.59        136.30         8.89 o
 -10   6   6        121.04        103.85         4.53 o
  -9   6   6         71.38         56.59         4.95 o
  -8   6   6          3.42          2.39         2.38 o
  -7   6   6        125.01        130.57         8.03 o
  -6   6   6        272.12        277.27        14.08 o
  -5   6   6          8.45         11.67         1.96 o
  -4   6   6        219.64        214.24         8.37 o
  -3   6   6        185.55        180.67         7.22 o
  -2   6   6        318.93        285.98        10.72 o
  -1   6   6        786.98        885.77       124.29 o
   0   6   6          1.67         24.04       233.73 o
   1   6   6          1.03        176.62       244.31 o
   2   6   6        716.09        820.71        74.68 o
   3   6   6          6.19          6.32         1.17 o
   4   6   6         20.15         21.55         2.11 o
   5   6   6         36.07         36.39         3.03 o
   6   6   6         82.73         78.55         3.51 o
   7   6   6        110.47         99.15         5.74 o
 -11   7   6          3.61         -1.08         1.50 o
 -10   7   6          3.10          3.60         1.83 o
  -9   7   6         15.48         16.30         2.74 o
  -8   7   6         16.86         19.60         3.17 o
  -7   7   6          7.65          8.20         2.10 o
  -6   7   6         47.98         48.23         3.50 o
  -5   7   6        107.22        108.91         5.21 o
  -4   7   6        259.45        300.53        11.35 o
  -3   7   6          9.98          9.72         1.66 o
  -2   7   6         46.46         38.17         2.67 o
  -1   7   6         31.66        283.88       226.99 o
   0   7   6         60.55       -119.44       219.49 o
   1   7   6          7.37          6.04        32.61 o
   2   7   6         91.38        592.88       266.13 o
   3   7   6         34.52         41.00         2.96 o
   4   7   6         13.09         10.61         1.23 o
   5   7   6         97.29         91.98         4.07 o
   6   7   6         12.05         13.70         1.64 o
 -10   8   6        148.40        137.86        12.40 o
  -9   8   6         83.13         76.33         4.17 o
  -8   8   6        184.06        188.06        14.37 o
  -7   8   6          9.44          5.58         4.36 o
  -6   8   6         20.32         21.95         2.91 o
  -5   8   6         47.59         58.39         3.79 o
  -4   8   6        366.43        393.02        14.51 o
  -3   8   6        189.18        186.36         8.70 o
  -2   8   6        565.21        614.09        21.57 o
  -1   8   6        466.21        520.91        43.60 o
   0   8   6        224.56        223.53        32.58 o
   1   8   6         27.99         26.08        15.69 o
   2   8   6          4.80          1.83        33.83 o
   3   8   6          4.63          4.95         1.15 o
   4   8   6        140.70        152.49         4.92 o
   5   8   6         27.21         23.95         3.13 o
  -9   9   6         49.94         47.48        10.65 o
  -8   9   6         87.06         87.76         4.42 o
  -7   9   6         45.17         39.06         4.50 o
  -6   9   6        249.60        261.53        10.19 o
  -5   9   6        149.23        164.80         7.16 o
  -4   9   6        207.06        219.26        13.94 o
  -3   9   6         44.25         36.48         4.24 o
  -2   9   6          9.99          8.11         7.45 o
  -1   9   6         14.49         78.09       185.53 o
   0   9   6        213.43        220.47        10.97 o
   1   9   6          6.87          8.21        10.61 o
   2   9   6        320.74        366.63        28.83 o
   3   9   6         77.62         82.40         3.60 o
   4   9   6        122.69        129.92         4.81 o
  -8  10   6        128.72        108.79         6.19 o
  -7  10   6         10.17          7.56         2.02 o
  -6  10   6         19.15         28.54         3.10 o
  -5  10   6         39.69         47.16         3.95 o
  -4  10   6         47.20         52.95         4.12 o
  -3  10   6         34.99         43.45        19.89 o
  -2  10   6        102.43       -112.66       207.08 o
  -1  10   6         38.70         44.61        23.91 o
   0  10   6        136.77        137.46         7.46 o
   1  10   6        196.82        221.68        59.25 o
   2  10   6         28.86         31.27        25.37 o
   3  10   6          4.58          2.86         1.22 o
  -7  11   6        124.11        126.31         6.66 o
  -6  11   6        137.37        148.38         7.77 o
  -5  11   6        149.15        151.73         7.98 o
  -4  11   6          4.05         42.01       173.33 o
  -3  11   6         18.28        189.54       180.92 o
  -2  11   6          0.00         -4.21       147.77 o
  -1  11   6         35.25       -156.62       178.26 o
   0  11   6        102.58        122.52        17.56 o
   1  11   6        228.71        258.17        19.98 o
   2  11   6         83.14         82.78         4.69 o
  -4  12   6          4.99        103.90       137.77 o
  -3  12   6        114.61        120.89        27.26 o
  -2  12   6         85.53         94.97        62.79 o
  -1  12   6         21.78         73.91       146.83 o
   0  12   6          2.21          4.09       133.47 o
 -12   1   7         67.01         69.93         2.56 o
 -11   1   7          9.13          4.05         1.12 o
 -10   1   7         33.43         34.95         1.96 o
  -9   1   7          1.81          2.73         1.05 o
  -8   1   7        119.68        126.25         3.90 o
  -7   1   7        137.42        133.57         3.92 o
  -6   1   7          5.80          4.82         0.94 o
  -5   1   7          4.67          4.22         0.85 o
  -4   1   7        335.70        308.49         6.88 o
  -3   1   7          1.02          1.22         0.62 o
  -2   1   7         12.26         10.11         0.82 o
  -1   1   7          5.11          6.22         0.65 o
   0   1   7         60.19         58.63         1.71 o
   1   1   7        119.04        130.55         3.07 o
   2   1   7        444.89        461.38         9.28 o
   3   1   7        237.91        259.35         5.55 o
   4   1   7         52.66         51.55         1.79 o
   5   1   7          5.43          8.56         1.09 o
   6   1   7          1.39          0.23         0.98 o
   7   1   7          0.35         -0.75         0.75 o
 -12   2   7          0.70          1.92         0.95 o
 -11   2   7          1.41          0.80         1.02 o
 -10   2   7         29.58         25.19         1.69 o
  -9   2   7          0.16          1.12         1.09 o
  -8   2   7         11.95         17.10         1.44 o
  -7   2   7        267.28        294.67         6.66 o
  -6   2   7        308.28        274.77         6.20 o
  -5   2   7        419.61        391.45         7.83 o
  -4   2   7          1.64          3.64         0.74 o
  -3   2   7         93.03        102.67         2.47 o
  -2   2   7        186.73        215.23         4.47 o
  -1   2   7         58.28         58.49         1.67 o
   0   2   7         14.55         15.32         0.90 o
   1   2   7        111.32        115.92         2.77 o
   2   2   7        119.05        123.36         2.73 o
   3   2   7         62.83         61.22         1.67 o
   4   2   7          2.58          2.56         0.74 o
   5   2   7          3.36          2.34         0.81 o
   6   2   7          2.93          3.31         0.85 o
   7   2   7          0.06          0.04         0.75 o
 -12   3   7         17.33          9.26         1.86 o
 -11   3   7         28.35         22.63         1.49 o
 -10   3   7         52.56         39.66         2.08 o
  -9   3   7         31.62         29.27         1.68 o
  -8   3   7         28.25         29.48         1.58 o
  -7   3   7         40.28         43.02         1.77 o
  -6   3   7          7.59          9.07         0.96 o
  -5   3   7          0.10          1.42         0.71 o
  -4   3   7         33.63         39.92         1.42 o
  -3   3   7          0.14          2.56         0.66 o
  -2   3   7         67.95         79.07         2.04 o
  -1   3   7         15.30         12.17         0.83 o
   0   3   7         85.24         89.29         2.26 o
   1   3   7        474.98        520.12        10.14 o
   2   3   7        322.12        343.36         6.94 o
   3   3   7        240.28        238.24         4.70 o
   4   3   7         47.33         44.77         1.69 o
   5   3   7         10.82          7.09         0.91 o
   6   3   7          6.48          5.10         0.88 o
 -12   4   7          7.24          9.71         2.32 o
 -11   4   7          4.60          5.99         2.73 o
 -10   4   7          1.99          2.44         0.89 o
  -9   4   7          0.60          1.13         0.94 o
  -8   4   7         61.04         56.55         2.11 o
  -7   4   7        149.22        140.10         3.68 o
  -6   4   7        618.51        638.11        12.47 o
  -5   4   7          7.03          7.49         1.26 o
  -4   4   7         41.63         38.08         1.91 o
  -3   4   7         94.22         99.65         3.20 o
  -2   4   7          0.43          0.55         0.88 o
  -1   4   7          5.16          8.76         0.77 o
   0   4   7         66.06         67.06         1.91 o
   1   4   7        141.36        150.42         3.45 o
   2   4   7        331.77        324.41         6.62 o
   3   4   7          6.38          5.22         0.75 o
   4   4   7         77.18         78.44         2.43 o
   5   4   7          1.53          2.19         0.88 o
   6   4   7          0.20         -0.78         0.78 o
 -11   5   7          7.45          6.32         1.73 o
 -10   5   7          6.15          6.76         2.41 o
  -9   5   7          1.51          1.13         1.28 o
  -8   5   7         47.80         46.59         2.53 o
  -7   5   7         49.96         53.14         3.46 o
  -6   5   7          6.44          8.37         1.30 o
  -5   5   7        127.87        118.29         4.13 o
  -4   5   7          3.09          3.40         1.14 o
  -3   5   7         83.80         92.84         4.04 o
  -2   5   7         84.74        103.64         3.36 o
  -1   5   7          1.76          1.33         0.97 o
   0   5   7         16.60         17.22         1.40 o
   1   5   7          2.27          2.88        39.29 o
   2   5   7          6.53          7.48         1.07 o
   3   5   7         16.73         18.27         1.94 o
   4   5   7          9.91         11.81         1.36 o
   5   5   7         30.11         26.66         1.62 o
   6   5   7          0.30         -0.75         0.75 o
 -11   6   7         16.54         11.64         3.25 o
 -10   6   7          5.15          4.59         2.15 o
  -9   6   7        143.37        129.06         7.87 o
  -8   6   7         31.06         29.54         2.79 o
  -7   6   7          7.02         10.34         2.08 o
  -6   6   7        307.22        326.28        12.37 o
  -5   6   7        117.86        131.97         6.26 o
  -4   6   7          4.06          3.23         1.55 o
  -3   6   7         56.94         66.40         3.59 o
  -2   6   7          0.83        107.62       236.35 o
  -1   6   7        125.21        121.59        69.45 o
   0   6   7        139.92        143.64        15.98 o
   1   6   7        311.63        367.21        63.58 o
   2   6   7        252.43        267.36        10.09 o
   3   6   7          0.47          1.17         1.04 o
   4   6   7         30.48         27.03         1.86 o
   5   6   7          8.37          6.88         1.04 o
 -10   7   7          1.47          2.18         1.46 o
  -9   7   7         14.23         15.01         2.13 o
  -8   7   7         17.57         19.62         2.43 o
  -7   7   7          1.42          1.55         1.76 o
  -6   7   7         69.86         76.09         4.29 o
  -5   7   7        102.45        105.56         5.11 o
  -4   7   7          0.32          0.17         1.51 o
  -3   7   7        193.72        185.57        13.61 o
  -2   7   7         69.79       -244.71       244.71 o
  -1   7   7          6.99          3.50        32.84 o
   0   7   7         37.94        -29.41       234.16 o
   1   7   7         32.42         37.55        28.46 o
   2   7   7         43.51         41.61         3.57 o
   3   7   7        268.08        261.73         7.93 o
   4   7   7         10.51          9.43         1.63 o
   5   7   7         20.86         24.48         2.16 o
 -10   8   7          4.39          5.07         1.41 o
  -9   8   7          9.96         10.09         1.83 o
  -8   8   7          6.84          3.75         3.34 o
  -7   8   7        249.87        270.08        10.41 o
  -6   8   7         74.19         78.53         4.42 o
  -5   8   7        194.51        216.44        12.95 o
  -4   8   7         21.39         23.33         2.43 o
  -3   8   7         10.36          8.12        15.57 o
  -2   8   7          0.03          3.15         1.86 o
  -1   8   7          3.56          7.00         8.25 o
   0   8   7          0.85        374.29       258.89 o
   1   8   7         27.30       -195.30       195.30 o
   2   8   7         91.55         99.23         3.96 o
   3   8   7        203.69        203.57         6.27 o
   4   8   7          0.15          0.99         0.98 o
  -9   9   7         52.88         48.52         3.81 o
  -8   9   7         90.07         89.81         4.35 o
  -7   9   7         19.09         23.05         2.93 o
  -6   9   7          0.04         -1.96         2.13 o
  -5   9   7          7.25          7.14         1.86 o
  -4   9   7        139.99        162.80         9.18 o
  -3   9   7         18.68        -62.46       191.28 o
  -2   9   7         18.89         16.72         2.12 o
  -1   9   7        132.87       -178.72       205.68 o
   0   9   7        203.20        224.79        88.32 o
   1   9   7          6.87         91.65       206.37 o
   2   9   7         22.76         21.48         1.63 o
   3   9   7          2.39          0.96         0.87 o
  -8  10   7         56.18         47.28         3.51 o
  -7  10   7         20.23         27.73         2.80 o
  -6  10   7        109.09        124.32         6.99 o
  -5  10   7          9.24          9.75         2.19 o
  -4  10   7         12.09          9.84        71.61 o
  -3  10   7          0.36        157.09       214.33 o
  -2  10   7         18.21         14.68        20.97 o
  -1  10   7         11.60        166.69       208.20 o
   0  10   7        212.22        240.13        55.05 o
   1  10   7          3.42          5.20        35.33 o
  -6  11   7          2.86          1.48         1.22 o
  -5  11   7          2.16         91.95       170.88 o
  -4  11   7        181.24        200.22        78.61 o
  -3  11   7         26.25        216.79       187.08 o
  -2  11   7         39.35         30.38        27.48 o
  -1  11   7         21.34        147.54       166.70 o
   0  11   7         14.76       -139.77       139.77 o
 -12   0   8        173.43        150.22         5.87 o
 -11   0   8          1.10         -0.23         2.14 o
 -10   0   8          0.54          0.54         1.58 o
  -9   0   8        115.93        114.71         5.28 o
  -8   0   8        162.00        149.42         5.34 o
  -7   0   8          5.89          8.68         1.43 o
  -6   0   8       1600.56       1671.21        45.77 o
  -5   0   8        202.86        190.42         6.77 o
  -4   0   8        337.37        319.52         9.44 o
  -3   0   8        425.36        427.50        12.22 o
  -2   0   8         49.73         46.92         2.23 o
  -1   0   8         31.93         32.09         1.86 o
   0   0   8         77.29         84.83         3.28 o
   1   0   8        719.78        772.45        21.45 o
   2   0   8       1457.22       1599.10        43.52 o
   3   0   8        102.11        110.06         3.95 o
   4   0   8        162.73        163.92         6.72 o
   5   0   8         91.94         83.32         4.00 o
   6   0   8         65.33         57.69         3.86 o
 -12   1   8         64.48         56.65         2.14 o
 -11   1   8         47.07         45.68         2.48 o
 -10   1   8        278.55        281.94         7.33 o
  -9   1   8        315.36        325.14         8.33 o
  -8   1   8        282.46        303.45         7.80 o
  -7   1   8        230.28        242.94         5.85 o
  -6   1   8        654.19        685.60        14.74 o
  -5   1   8         48.19         46.17         1.85 o
  -4   1   8        251.30        258.72         5.99 o
  -3   1   8        230.37        213.52         5.06 o
  -2   1   8        357.80        367.57         8.09 o
  -1   1   8        683.20        755.85        16.00 o
   0   1   8        487.62        491.43         9.83 o
   1   1   8          5.83          7.93         0.86 o
   2   1   8         61.41         64.59         1.99 o
   3   1   8          2.72          1.87         0.74 o
   4   1   8          0.05          1.86         0.97 o
   5   1   8         94.90         79.82         2.70 o
   6   1   8        107.75         93.86         3.84 o
 -12   2   8        127.18        127.80         4.60 o
 -11   2   8         43.04         47.49         2.10 o
 -10   2   8         24.71         27.12         1.80 o
  -9   2   8         23.15         21.62         1.60 o
  -8   2   8        736.62        766.79        18.08 o
  -7   2   8        461.21        472.58        10.51 o
  -6   2   8        316.50        337.68         7.69 o
  -5   2   8        561.07        604.74        13.06 o
  -4   2   8        551.12        576.84        12.47 o
  -3   2   8        344.56        329.73         6.70 o
  -2   2   8        220.43        213.05         4.53 o
  -1   2   8          8.80          8.92         0.82 o
   0   2   8        385.35        386.74         8.55 o
   1   2   8        453.50        458.16        10.03 o
   2   2   8        564.26        576.57        11.36 o
   3   2   8        100.18         89.77         2.42 o
   4   2   8        193.32        182.21         6.34 o
   5   2   8        129.27        118.00         4.97 o
   6   2   8         25.14         19.34         1.37 o
 -12   3   8         10.39          6.34         1.33 o
 -11   3   8        191.83        178.04         4.82 o
 -10   3   8         61.91         64.19         2.50 o
  -9   3   8        214.13        218.64         5.87 o
  -8   3   8        840.92        898.14        19.21 o
  -7   3   8       1916.90       2125.76        39.95 o
  -6   3   8          4.96          4.43         0.91 o
  -5   3   8          2.95          2.14         0.85 o
  -4   3   8         10.86         11.79         0.94 o
  -3   3   8        189.01        207.42         4.47 o
  -2   3   8        519.79        535.05        10.44 o
  -1   3   8        296.43        306.78         6.28 o
   0   3   8        460.09        475.61         9.39 o
   1   3   8       2304.63       2611.72        48.59 o
   2   3   8        331.81        348.70         7.08 o
   3   3   8          1.24         -0.33         0.65 o
   4   3   8          6.13          8.24         1.01 o
   5   3   8          2.06          1.02         0.96 o
 -11   4   8         94.47         85.25         3.49 o
 -10   4   8         26.90         21.46         1.65 o
  -9   4   8         52.02         44.53         2.01 o
  -8   4   8        131.12        129.07         3.72 o
  -7   4   8         50.12         55.10         3.65 o
  -6   4   8          4.28          4.03         1.10 o
  -5   4   8        925.45        986.77        20.71 o
  -4   4   8        219.83        221.40         5.32 o
  -3   4   8        128.76        120.15         3.25 o
  -2   4   8         86.08         94.63         2.77 o
  -1   4   8          6.29          7.14         1.04 o
   0   4   8         69.69         79.02         2.20 o
   1   4   8        399.90        440.36         8.76 o
   2   4   8        136.98        125.61         3.04 o
   3   4   8        346.63        338.58         6.94 o
   4   4   8        135.04        134.44         3.41 o
   5   4   8         83.33         82.74         5.71 o
 -11   5   8         77.78         58.30         2.66 o
 -10   5   8         96.67         85.90         3.01 o
  -9   5   8        125.36        125.42         4.01 o
  -8   5   8        158.39        157.39         4.33 o
  -7   5   8        129.44        134.86         4.47 o
  -6   5   8        259.02        265.32         7.23 o
  -5   5   8          1.22          0.90         1.41 o
  -4   5   8        265.89        253.25         6.80 o
  -3   5   8        257.47        252.32         6.81 o
  -2   5   8        342.56        351.09         8.99 o
  -1   5   8        364.27        380.68         9.66 o
   0   5   8         14.50          9.74         1.07 o
   1   5   8          3.68          3.05         0.96 o
   2   5   8         15.36         16.80         1.13 o
   3   5   8          1.65          0.83         1.14 o
   4   5   8        126.95        111.78         4.83 o
   5   5   8         49.37         49.50         3.38 o
 -10   6   8          0.04         -0.22         1.45 o
  -9   6   8         21.79         16.84         3.16 o
  -8   6   8        124.88        116.24         5.43 o
  -7   6   8        371.52        396.39        12.51 o
  -6   6   8        462.72        499.04        14.98 o
  -5   6   8        272.77        286.17         8.95 o
  -4   6   8        394.75        415.33        15.28 o
  -3   6   8        201.55        221.64         7.16 o
  -2   6   8          1.95          1.77         1.43 o
  -1   6   8         21.11         21.84         2.13 o
   0   6   8        278.68        293.86        10.98 o
   1   6   8        195.91        201.69         7.98 o
   2   6   8        100.19        100.55         3.70 o
   3   6   8        354.39        361.33        10.47 o
   4   6   8         73.44         66.20         2.81 o
 -10   7   8        237.72        212.55        12.25 o
  -9   7   8        356.51        342.04        12.59 o
  -8   7   8        310.00        324.68        12.21 o
  -7   7   8         45.39         44.29         7.74 o
  -6   7   8         35.34         35.19         2.92 o
  -5   7   8        174.63        175.23         7.33 o
  -4   7   8          4.46         10.70         1.85 o
  -3   7   8        128.01        159.05         6.70 o
  -2   7   8        174.78        188.08        10.08 o
  -1   7   8        366.46        387.50        14.14 o
   0   7   8       1109.66       1391.59        72.39 o
   1   7   8         59.96         62.22         4.84 o
   2   7   8         14.70         15.54         1.34 o
   3   7   8        159.89        157.12         5.83 o
   4   7   8          0.07         -1.07         1.07 o
  -9   8   8        131.30        109.14         6.35 o
  -8   8   8         84.85         85.85         4.33 o
  -7   8   8        215.30        239.36         9.30 o
  -6   8   8        374.88        433.21        15.71 o
  -5   8   8          5.17          4.48         1.80 o
  -4   8   8        137.18        155.82         6.67 o
  -3   8   8         49.83         59.45         3.59 o
  -2   8   8         43.42         43.85         6.19 o
  -1   8   8         36.60         48.75         3.15 o
   0   8   8        220.93        237.89         9.10 o
   1   8   8         85.52         83.07         3.23 o
   2   8   8        245.42        242.45         7.24 o
   3   8   8         58.21         63.86         3.88 o
  -8   9   8        215.42        200.72        10.09 o
  -7   9   8         29.68         29.00         2.25 o
  -6   9   8        123.76        130.29         5.73 o
  -5   9   8         99.45        105.46        13.94 o
  -4   9   8         53.72        316.24       224.14 o
  -3   9   8         95.74        -69.28       228.15 o
  -2   9   8         67.97       -201.36       214.59 o
  -1   9   8          1.34          1.23        35.59 o
   0   9   8        124.05        133.87        33.42 o
   1   9   8         35.88         35.73         3.83 o
   2   9   8        102.68         90.52         3.59 o
  -7  10   8          8.95          7.85         1.67 o
  -6  10   8          8.55          6.36         1.81 o
  -5  10   8         69.31        513.71       171.41 o
  -4  10   8        171.24        -74.28       189.12 o
  -3  10   8         32.49        371.18       188.64 o
  -2  10   8         10.17          8.40       154.70 o
  -1  10   8         14.35        -72.67       160.23 o
   0  10   8         65.98         58.31         3.12 o
 -12   1   9          9.96          9.64         0.88 o
 -11   1   9          6.26          8.17         1.48 o
 -10   1   9         34.04         31.77         2.29 o
  -9   1   9         15.90         14.68         1.25 o
  -8   1   9          4.50          4.35         1.05 o
  -7   1   9         72.80         71.86         2.52 o
  -6   1   9        143.15        151.89         4.04 o
  -5   1   9         16.79         16.06         1.26 o
  -4   1   9         38.61         39.15         1.74 o
  -3   1   9        104.22         91.05         2.70 o
  -2   1   9         88.79         92.87         2.71 o
  -1   1   9        105.40        104.60         2.96 o
   0   1   9          0.31          2.12         0.81 o
   1   1   9         83.74         89.53         2.64 o
   2   1   9         36.92         33.19         1.49 o
   3   1   9          6.08          7.16         1.12 o
   4   1   9          0.41         -0.05         1.09 o
   5   1   9         20.97         20.49         2.20 o
 -12   2   9         19.15         17.98         2.26 o
 -11   2   9         14.03         11.99         0.99 o
 -10   2   9          0.36          0.41         0.88 o
  -9   2   9         20.85         20.87         1.41 o
  -8   2   9        574.82        602.12        13.16 o
  -7   2   9        161.08        160.87         4.26 o
  -6   2   9          0.46          0.66         0.93 o
  -5   2   9         27.87         25.80         1.47 o
  -4   2   9        283.04        284.01         6.60 o
  -3   2   9          4.85          6.91         0.96 o
  -2   2   9        105.12         94.15         2.75 o
  -1   2   9         70.40         69.16         2.31 o
   0   2   9         88.45         90.23         2.69 o
   1   2   9         55.21         52.43         1.97 o
   2   2   9          6.61          7.71         0.93 o
   3   2   9         30.68         30.09         2.18 o
   4   2   9         63.19         55.20         2.94 o
 -11   3   9          0.31          2.05         1.26 o
 -10   3   9          0.25         -0.02         0.84 o
  -9   3   9         34.19         33.61         1.63 o
  -8   3   9        121.99        130.10         3.62 o
  -7   3   9        171.93        174.04         4.50 o
  -6   3   9        121.55        127.77         3.55 o
  -5   3   9         82.83         90.11         2.76 o
  -4   3   9          2.86          1.19         0.78 o
  -3   3   9         18.12         18.42         1.40 o
  -2   3   9         26.97         30.62         1.38 o
  -1   3   9         39.23         40.38         1.68 o
   0   3   9        314.75        334.46         7.54 o
   1   3   9         71.03         70.80         2.29 o
   2   3   9         25.11         25.33         1.19 o
   3   3   9         13.38         13.36         1.66 o
   4   3   9         24.88         20.55         2.34 o
 -11   4   9         11.31          7.25         1.83 o
 -10   4   9          2.49          3.36         1.06 o
  -9   4   9          6.29          3.64         1.22 o
  -8   4   9          0.41          0.71         1.13 o
  -7   4   9         88.76         82.33         2.80 o
  -6   4   9         98.55        100.21         3.11 o
  -5   4   9        161.69        159.68         4.18 o
  -4   4   9        408.94        411.19         9.14 o
  -3   4   9         85.33         71.72         2.44 o
  -2   4   9         24.47         22.53         1.39 o
  -1   4   9         46.90         56.98         2.11 o
   0   4   9          1.99          1.55         0.91 o
   1   4   9         25.58         22.08         1.30 o
   2   4   9         18.90         17.38         1.13 o
   3   4   9          3.12          3.64         1.08 o
   4   4   9         44.14         43.21         5.25 o
 -10   5   9         14.00          8.80         2.12 o
  -9   5   9         45.88         37.57         2.88 o
  -8   5   9         21.11         20.00         2.73 o
  -7   5   9        207.48        206.68         5.91 o
  -6   5   9         14.78         11.21         1.52 o
  -5   5   9          6.70          6.19         1.36 o
  -4   5   9         58.20         48.73         2.34 o
  -3   5   9        242.18        235.91         6.44 o
  -2   5   9          6.36          5.89         1.32 o
  -1   5   9          1.10          1.51         1.15 o
   0   5   9         16.72         16.28         1.24 o
   1   5   9         70.27         65.51         2.41 o
   2   5   9         55.88         56.53         4.50 o
   3   5   9         10.18          5.59         1.04 o
 -10   6   9          7.89          4.20         1.99 o
  -9   6   9        117.11        113.97         7.58 o
  -8   6   9          7.81          7.40         1.52 o
  -7   6   9        225.33        217.88         7.12 o
  -6   6   9         10.26         10.48         1.69 o
  -5   6   9          0.99          1.12         1.23 o
  -4   6   9          2.76          1.07         1.99 o
  -3   6   9         29.01         21.81         1.88 o
  -2   6   9          3.31          1.08         1.32 o
  -1   6   9        132.07        141.26         7.81 o
   0   6   9          1.40          2.88         1.17 o
   1   6   9         78.26         75.55         3.76 o
   2   6   9         33.37         25.57         2.13 o
   3   6   9          0.38         -0.04         1.13 o
  -9   7   9          0.20         -1.23         1.23 o
  -8   7   9          0.11          0.12         1.40 o
  -7   7   9        124.32        136.01         5.97 o
  -6   7   9          8.39         11.33         2.98 o
  -5   7   9        183.82        187.05         7.63 o
  -4   7   9          0.65         -1.17         2.27 o
  -3   7   9          2.17          2.06         1.63 o
  -2   7   9          3.45          0.73         1.54 o
  -1   7   9          1.95          3.49         1.56 o
   0   7   9         21.15         24.70         2.72 o
   1   7   9         75.61         62.71         2.64 o
   2   7   9          2.29          1.22         1.39 o
  -8   8   9          3.98          4.50         1.96 o
  -7   8   9         18.81         17.46         1.91 o
  -6   8   9         90.42         86.17         4.29 o
  -5   8   9          3.54          3.60         1.51 o
  -4   8   9         18.78         21.54         2.16 o
  -3   8   9        136.16        139.75         5.99 o
  -2   8   9        126.15        142.40         5.99 o
  -1   8   9         70.53         79.50         3.95 o
   0   8   9          9.63          5.94         2.22 o
   1   8   9          0.17         -0.43         1.01 o
  -7   9   9          1.71          1.65         1.29 o
  -6   9   9         58.25         48.49         4.97 o
  -5   9   9         51.80         53.15         4.08 o
  -4   9   9         53.92         52.75         3.12 o
  -3   9   9          4.64          3.66         2.78 o
  -2   9   9          2.97          2.28         1.30 o
  -1   9   9         55.96         45.87         3.52 o
   0   9   9         59.42         57.04         2.94 o
 -11   0  10        158.29        159.48         6.05 o
 -10   0  10         53.96         47.72         2.85 o
  -9   0  10        422.58        464.63        15.97 o
  -8   0  10       1844.21       2271.53        72.80 o
  -7   0  10        117.03        116.65         8.12 o
  -6   0  10        101.11        120.30         5.32 o
  -5   0  10        272.09        319.28        11.44 o
  -4   0  10        272.11        281.30        10.22 o
  -3   0  10        195.26        204.64        10.31 o
  -2   0  10        107.01        120.10         5.16 o
  -1   0  10        319.47        334.85        12.42 o
   0   0  10       1246.36       1379.22        56.84 o
   1   0  10        584.23        636.74        28.51 o
   2   0  10         47.75         47.58         2.64 o
   3   0  10         74.07         78.87         4.84 o
 -11   1  10         98.67         94.60         2.88 o
 -10   1  10         63.15         66.94         2.46 o
  -9   1  10         17.31         15.50         1.35 o
  -8   1  10         15.08         18.41         2.10 o
  -7   1  10         35.04         32.12         1.92 o
  -6   1  10         90.82         96.33         2.99 o
  -5   1  10        345.79        387.67         8.72 o
  -4   1  10        232.21        249.53         5.93 o
  -3   1  10         72.39         95.31         2.86 o
  -2   1  10        380.60        400.01         8.93 o
  -1   1  10         11.62         13.01         1.12 o
   0   1  10          0.03          0.38         0.88 o
   1   1  10          2.42          2.46         0.79 o
   2   1  10         14.06         12.73         0.94 o
   3   1  10         91.05         82.61         3.49 o
 -11   2  10         43.77         33.78         1.82 o
 -10   2  10         85.98         83.82         2.99 o
  -9   2  10          9.02         11.13         1.10 o
  -8   2  10         24.86         25.38         1.50 o
  -7   2  10         76.35         83.57         2.76 o
  -6   2  10         66.99         81.88         3.46 o
  -5   2  10         11.84         16.47         1.23 o
  -4   2  10         75.30         84.27         2.64 o
  -3   2  10         89.06         93.48         2.80 o
  -2   2  10        157.50        174.33         4.39 o
  -1   2  10        102.63        112.76         3.15 o
   0   2  10          2.82          4.76         1.05 o
   1   2  10         21.25         22.67         1.21 o
   2   2  10         90.70         87.17         2.44 o
   3   2  10          4.58          4.53         1.53 o
 -11   3  10         50.74         43.21         3.66 o
 -10   3  10         18.58         15.79         1.39 o
  -9   3  10         92.25         94.64         3.26 o
  -8   3  10         65.48         71.94         2.84 o
  -7   3  10        286.61        321.99         7.40 o
  -6   3  10        291.56        300.51         6.96 o
  -5   3  10        351.08        386.76         8.69 o
  -4   3  10        563.67        631.04        15.42 o
  -3   3  10        379.00        425.35         9.41 o
  -2   3  10         29.20         37.62         1.66 o
  -1   3  10         80.58         82.30         2.53 o
   0   3  10          0.02         -0.22         0.75 o
   1   3  10        105.68        100.76         2.71 o
   2   3  10        144.82        124.28         4.55 o
   3   3  10        150.67        128.44         7.03 o
 -10   4  10        165.54        156.08         4.80 o
  -9   4  10        228.24        217.92         5.86 o
  -8   4  10         31.41         30.97         2.39 o
  -7   4  10        376.69        406.24        10.22 o
  -6   4  10        158.52        175.11         5.04 o
  -5   4  10         89.37         90.63         3.19 o
  -4   4  10         36.37         37.28         2.12 o
  -3   4  10          3.17          1.51         1.02 o
  -2   4  10         94.65        100.56         3.33 o
  -1   4  10        285.79        288.86         8.15 o
   0   4  10        177.90        186.39         5.89 o
   1   4  10        138.12        119.25         3.67 o
   2   4  10        121.93        114.39         5.86 o
  -9   5  10         58.65         50.13         3.25 o
  -8   5  10         24.98         22.25         2.51 o
  -7   5  10          4.47          5.86         1.43 o
  -6   5  10         19.64         19.89         1.59 o
  -5   5  10          1.92          2.52         1.14 o
  -4   5  10         77.53         85.11         3.13 o
  -3   5  10        379.04        395.32         9.96 o
  -2   5  10         15.76         22.68         1.61 o
  -1   5  10         68.04         66.84         3.85 o
   0   5  10          7.32          5.14         1.06 o
   1   5  10          5.56          3.25         1.15 o
  -9   6  10        325.11        308.09        17.31 o
  -8   6  10        196.04        212.52         8.59 o
  -7   6  10        205.33        202.70         8.73 o
  -6   6  10         28.00         22.93         1.85 o
  -5   6  10         15.45         13.45         1.64 o
  -4   6  10          0.83         -1.33         1.33 o
  -3   6  10         22.22         22.92         1.83 o
  -2   6  10        124.94        139.62         7.13 o
  -1   6  10        215.32        217.33         9.62 o
   0   6  10        326.94        305.98        12.30 o
   1   6  10        180.50        174.57         6.86 o
  -8   7  10          0.26          2.26         2.11 o
  -7   7  10          0.42          0.35         1.41 o
  -6   7  10        364.40        380.96        13.78 o
  -5   7  10        493.57        545.49        19.17 o
  -4   7  10         98.13        112.68         5.09 o
  -3   7  10         41.74         46.90         5.52 o
  -2   7  10         52.92         53.41         3.18 o
  -1   7  10          6.40          5.95         3.51 o
   0   7  10          9.78          8.25         1.34 o
  -6   8  10          4.64          5.49         2.96 o
  -5   8  10          7.84          7.02         1.39 o
  -4   8  10          5.12          3.25         2.72 o
  -3   8  10        118.33        119.65         5.06 o
  -2   8  10         62.40         60.23         3.20 o
 -10   1  11         31.88         28.62         1.41 o
  -9   1  11          0.15          0.82         1.33 o
  -8   1  11          0.07          0.48         0.90 o
  -7   1  11         33.53         34.81         2.24 o
  -6   1  11          0.18         -0.51         0.94 o
  -5   1  11        165.74        183.18         5.01 o
  -4   1  11          0.03          1.57         0.93 o
  -3   1  11          9.86         14.60         1.18 o
  -2   1  11         31.30         31.60         1.50 o
  -1   1  11         90.62         95.88         2.73 o
   0   1  11          7.29          6.42         0.89 o
   1   1  11          9.72         13.01         1.00 o
 -10   2  11          1.91          1.10         0.95 o
  -9   2  11          0.05         -0.08         1.00 o
  -8   2  11         26.16         27.50         1.56 o
  -7   2  11          3.31          6.94         0.94 o
  -6   2  11          8.13         11.71         1.08 o
  -5   2  11         92.97        105.31         3.06 o
  -4   2  11        537.52        592.14        12.78 o
  -3   2  11         28.67         23.39         1.35 o
  -2   2  11          4.39          6.02         0.92 o
  -1   2  11          1.58          2.72         0.77 o
   0   2  11          0.34          0.27         0.65 o
   1   2  11          3.69          2.07         0.83 o
 -10   3  11          0.28         -1.34         1.34 o
  -9   3  11          2.06          0.85         0.85 o
  -8   3  11         26.07         22.76         1.46 o
  -7   3  11          3.91          3.92         1.06 o
  -6   3  11          2.67          4.08         1.11 o
  -5   3  11          3.62          3.81         1.26 o
  -4   3  11         54.26         52.70         3.09 o
  -3   3  11          0.77          0.24         0.95 o
  -2   3  11          1.37          2.05         0.95 o
  -1   3  11          5.57          6.66         1.02 o
   0   3  11          0.88          0.82         0.79 o
   1   3  11         25.85         17.79         1.99 o
  -9   4  11          3.08          4.50         1.69 o
  -8   4  11          0.37          0.36         1.09 o
  -7   4  11         30.89         24.06         1.60 o
  -6   4  11         17.17         14.83         1.36 o
  -5   4  11        134.35        121.11         4.31 o
  -4   4  11         89.56         93.90         3.11 o
  -3   4  11          5.19          6.22         1.30 o
  -2   4  11         65.06         63.73         2.34 o
  -1   4  11          4.90          5.81         0.88 o
   0   4  11          8.80          9.01         0.97 o
  -8   5  11          3.12          2.09         1.29 o
  -7   5  11          0.72         -0.44         1.34 o
  -6   5  11         60.62         59.79         4.06 o
  -5   5  11         94.36         91.49         4.67 o
  -4   5  11         81.79         76.26         4.25 o
  -3   5  11        121.17        124.44         5.77 o
  -2   5  11          4.13          5.31         1.52 o
  -1   5  11         10.97         10.79         1.55 o
  -7   6  11         19.61         16.37         2.66 o
  -6   6  11         83.87         93.05         6.78 o
  -5   6  11        174.65        166.25         8.82 o
  -4   6  11         46.75         36.39         3.19 o
  -3   6  11        134.58        128.79        11.49 o
  -2   6  11          4.25          2.02         1.99 o
  -9   0  12         29.69         30.91         2.88 o
  -8   0  12         12.06         13.00         1.39 o
  -7   0  12         90.12         81.13         4.77 o
  -6   0  12        387.93        451.14        15.17 o
  -5   0  12        549.23        682.08        22.36 o
  -4   0  12        345.76        406.82        13.77 o
  -3   0  12        142.44        154.56         5.91 o
  -2   0  12         17.83         18.86         1.56 o
  -1   0  12         43.80         45.40         2.39 o
  -8   1  12        117.12        121.30         3.94 o
  -7   1  12        121.24        127.91         3.53 o
  -6   1  12        185.27        198.46         5.39 o
  -5   1  12         10.01         14.65         1.62 o
  -4   1  12         58.30         56.70         2.48 o
  -3   1  12          0.91         -0.94         0.94 o
  -2   1  12         16.94         16.86         1.03 o
  -1   1  12         80.56         76.89         2.82 o
  -8   2  12          7.82          5.69         0.98 o
  -7   2  12         12.66         13.27         1.42 o
  -6   2  12         25.34         23.34         1.56 o
  -5   2  12          0.87          0.22         1.04 o
  -4   2  12         71.64         77.48         3.00 o
  -3   2  12        150.82        158.55         8.90 o
  -2   2  12        112.75        119.70         3.85 o
  -1   2  12        129.85        112.30         6.42 o
  -8   3  12        154.31        136.26         7.66 o
  -7   3  12        114.39        118.44         3.82 o
  -6   3  12         46.36         47.26         2.13 o
  -5   3  12         66.59         63.78         2.32 o
  -4   3  12          0.17          1.31         0.86 o
  -3   3  12         18.22         13.61         1.14 o
  -2   3  12         30.97         26.73         2.68 o
  -7   4  12         17.33         11.64         1.94 o
  -6   4  12        149.54        144.13         8.08 o
  -5   4  12        121.79        121.65         7.16 o
  -4   4  12         77.99         70.71         4.87 o
  -3   4  12        149.14        148.53         8.07 o
                                                
